# Supplementary material for: Direct single-molecule detection and super-resolution imaging with a low-cost portable smartphone-based microscope
Source: Nat Commun. 2025 Oct 8;16:8937. doi: 10.1038/s41467-025-63993-z (PMC12508040; doi:10.1038/s41467-025-63993-z)
Supplement: Supplementary file 4 — Source Data [file 41467_2025_63993_MOESM4_ESM.xlsx]

## Sheet: Fig2d_Intensity_Traces
Figure 2d
Time(s)	Trace_1	Trace_2	Trace_3	Trace_4	Trace_5	Trace_6
0	0.74607	1	0.66762	0.62797	0.92867	0.62872
0.25	0.68971	0.79173	0.55514	1	0.66187	0.74563
0.5	0.70452	0.87419	0.54688	0.64346	0.47433	0.67408
0.75	0.51624	0.62225	0.72733	0.81108	0.75237	0.5223
1	0.98875	0.62902	0.6725	0.69853	0.74751	0.6175
1.25	0.76934	0.40788	0.53883	0.72512	0.72593	0.8135
1.5	0.61173	0.67331	0.75701	0.94226	-0.0153	0.76425
1.75	0.76403	0.68581	0.85907	0.55455	0.00349	0.93035
2	0.71754	0.84455	1	0.70151	0.05109	0.82336
2.25	0.66422	0.68688	0.67164	0.55513	0.07168	0.93841
2.5	0.68191	0.7483	0.62122	0.1508	0.15211	0.54706
2.75	0.77446	0.6216	0.62276	0.06433	-0.04027	0.66871
3	0.80087	0.52384	0.83083	0.04936	-0.04288	0.84202
3.25	0.61332	0.43157	0.99546	-0.0312	-0.02662	0.6998
3.5	0.7092	0.65485	0.89753	0.177	0.14053	1
3.75	0.5105	0.50688	0.81017	-0.04107	0.09079	0.96807
4	0.62098	0.55466	0.68637	0.11501	0.11154	0.61945
4.25	0.50624	0.79016	0.90776	0.14545	-0.00659	0.94033
4.5	0.67964	0.8468	0.85426	0.11199	-0.04719	0.28963
4.75	0.61699	0.44293	0.77379	-0.08774	-0.01472	-0.07468
5	0.64727	0.53871	0.86924	-0.11037	0.06791	-0.05459
5.25	0.89028	0.69039	0.56915	-0.02471	0.08257	0.07779
5.5	0.8908	0.58079	0.91251	0.07277	0.06698	0.12542
5.75	0.74201	0.80576	0.91383	0.000884659	-0.00543	0.07417
6	0.91883	0.65683	0.79146	-0.05491	0.04905	-0.05936
6.25	0.79806	0.44928	0.44725	-0.10199	0.0308	0.04976
6.5	0.61978	0.66318	0.66389	-0.0985	0.02377	0.06596
6.75	1	0.8001	0.58881	-0.06111	0.04346	-0.26227
7	0.7566	0.61189	0.70141	-0.03943	-0.06936	-0.02756
7.25	0.71714	0.51522	0.81109	-0.02749	-0.04094	-0.01817
7.5	0.7441	0.67208	0.95315	-0.10933	-0.03	-0.0306
7.75	0.69572	0.71443	0.53452	0.02115	0.02716	0.16623
8	0.53622	0.76178	-0.00212	-0.07271	-0.00907	-0.22374
8.25	0.39731	0.46256	0.09387	-0.09212	0.04325	-0.07024
8.5	0.63131	0.46357	0.1208	-0.05847	0.06807	-0.0846
8.75	0.51283	0.57551	0.01385	-0.06449	0.00726	-0.06
9	0.6118	0.68901	0.06008	0.08239	0.05325	0.09
9.25	0.08292	0.5597	0.06973	-0.10938	0.0435	-0.00494
9.5	0.10547	0.62293	0.06015	0.21971	-0.04671	0.05209
9.75	-0.10163	0.32541	-0.12832	-0.03431	-0.1199	-0.11114
10	-0.02041	0.53748	0.03356	-0.18475	0.11226	-0.1118
10.25	-0.09964	0.75753	0.00114	0.06825	0.02241	-0.18176
10.5	0.07175	0.81244	-0.10119	0.01078	0.08043	0.10225
10.75	0.03695	0.54886	-0.08003	0.02039	-0.06268	-0.21501
11	-0.0122	0.65189	-0.01116	-0.00685	-0.07127	-0.07753
11.25	-0.04017	0.67539	0.141	0.07083	0.05455	-0.04551
11.5	0.06496	0.59202	0.03291	-0.00361	-0.01339	-0.13395
11.75	-0.11581	0.29129	0.37347	0.13953	-0.07606	0.04854
12	0.03384	0.09603	-0.05937	-0.02462	-0.00337	-0.07554
12.25	-0.07741	-0.04902	0.01994	0.10277	0.07227	-0.09669
12.5	-0.00471	0.03553	0.03781	0.16633	-0.00499	-0.14409
12.75	-0.052	0.17716	-0.03089	0.1318	-0.08544	-0.09707
13	-0.00623	0.04091	0.08581	-0.00202	-0.03161	-0.01116
13.25	-0.04803	-0.07884	-0.07708	0.06355	0.06451	-0.02001
13.5	0.04511	0.08302	-0.01604	0.01582	0.1226	-0.12742
13.75	-0.06097	-0.03859	-0.08194	-0.03269	0.01645	-0.06447
14	-0.03374	-0.07569	-0.10414	0.02299	0.21618	-0.06551
14.25	-0.01561	0.04414	-0.14872	0.17191	0.0404	0.10045
14.5	-0.05553	0.000912365	-0.0519	-0.0866	0.01887	-0.06093
14.75	0.04494	-0.21437	0.00881	0.00613	-0.11283	-0.10723
15	-0.04547	-0.00834	-0.14803	-0.10536	-0.00367	0.00824
15.25	-0.02195	0.03971	0.01761	0.08061	0.01726	-0.04602
15.5	-0.01331	0.00223	0.09281	-0.07446	0.02763	0.0129
15.75	0.10388	-0.01252	-0.11608	-0.07118	-0.07401	-0.05552
16	-0.09423	-0.09836	0.04998	-0.04752	-0.13972	0.01381
16.25	0.00966	0.12968	0.06155	0.12846	-0.13443	0.10605
16.5	-0.08265	0.03859	-0.13051	-0.16385	0.10021	-0.03796
16.75	-0.05177	0.06571	0.08061	-0.08604	0.0646	0.07078
17	0.00356	0.02264	0.1122	-0.10834	-0.09927	0.07159
17.25	0.01912	-0.04483	0.02799	0.08829	0.0664	-0.05202
17.5	0.09935	-0.11605	-0.0456	-0.03003	0.01289	-0.077
17.75	0.02754	-0.19096	-0.11457	-0.01462	0.03998	-0.17633
18	-0.02245	0.01062	0.08644	-0.0424	0.04999	-0.12771
18.25	-0.02081	0.20238	-0.03633	0.0592	0.05427	-0.20537
18.5	-0.08327	0.000144262	0.0017	0.05965	-0.03109	-0.10988
18.75	-0.10647	0.13987	-0.00553	-0.21723	0.11592	0.03953
19	0.06735	0.0102	0.04048	0.05044	-0.00234	0.10186
19.25	0.11994	0.04614	0.07202	0.08144	0.09093	0.02703
19.5	0.01957	0.05349	-0.03671	0.03273	-0.12047	-0.05535
19.75	0.10921	0.09686	-0.13431	0.07658	-0.06378	0.05787
20	0.07558	-0.00191	-0.06549	-0.00186	-0.03896	-0.01619
20.25	-0.02301	0.14429	0.02776	-0.12394	0.08213	-0.08952
20.5	-0.000277052	0.03113	-0.05365	-0.11377	0.05255	0.00047119
20.75	0.00774	0.0908	-0.03835	-0.1292	-0.08557	0.1058
21	-0.03713	0.01372	-0.13089	-0.01183	-0.065	-0.03266
21.25	0.0412	-0.10061	-0.04773	-0.11429	-0.17469	0.01512
21.5	-0.06311	-0.05531	-0.18493	-0.14707	-0.16673	-0.01215
21.75	-0.11443	0.07839	-0.09795	-0.01788	-0.21918	-0.05494
22	-0.04158	-0.13511	0.16867	-0.0039	0.23516	-0.11705
22.25	0.01279	0.06388	0.58543	0.04477	0.71265	0.11451
22.5	-0.09639	0.09881	0.63253	-0.05862	0.6321	0.01182
22.75	0.04201	-0.047	0.66511	-0.11205	0.63229	-0.06105
23	-0.05532	0.02947	0.61289	-0.13199	0.61178	0.0468
23.25	-0.01308	-7.07002e-05	0.67775	-0.06554	0.54575	-0.09819
23.5	0.08767	0.02117	0.22367	-0.06283	0.72608	-0.18377
23.75	0.03541	0.00598	0.53661	-0.03784	0.46146	-0.05107
24	-0.04676	0.05206	0.33908	-0.15278	0.57196	0.04888
24.25	0.21688	-0.02455	0.20841	0.01799	0.4769	-0.03071
24.5	-0.01939	-0.04592	0.45753	-0.06015	1	0.05504
24.75	0.16986	-0.0057	0.53779	-0.00112	0.6974	-0.06503
25	0.07494	0.05206	0.34948	0.07081	0.86891	-0.01857
25.25	0.07772	-0.16957	0.32089	-0.09296	0.92708	-0.08092
25.5	-0.05172	0.06128	0.26329	-0.03179	0.79416	-0.06313
25.75	-0.10407	0.06334	0.36089	0.11565	0.60682	-0.00638
26	0.03434	0.06117	0.51425	-0.0701	0.59459	-0.07228
26.25	-0.03053	0.1722	0.38171	-0.02827	0.08132	0.04097
26.5	0.01006	0.09126	0.36206	-0.15473	0.16676	0.05877
26.75	-0.12925	0.18667	0.36983	-0.11933	-0.00658	-0.11642
27	-0.05747	0.02592	0.27644	0.02885	0.02052	-0.11752
27.25	-0.13814	-0.07862	0.24878	0.06404	0.13443	-0.02156
27.5	0.03097	-0.10212	0.37747	-0.02554	-0.06119	0.08561
27.75	-0.10238	0.18149	0.39498	-0.04977	-0.01323	0.069
28	0.04223	-0.0797	0.12374	-0.1061	-0.02127	-0.11585
28.25	-0.0094	-0.00827	0.47703	0.08588	-0.1093	0.05907
28.5	0.0596	0.00321	0.189	-0.10442	-0.14179	-0.01486
28.75	-0.07018	0.06415	0.41158	0.03782	-0.06578	-0.000808847
29	-0.01912	0.0488	0.29896	-0.03121	0.01198	-0.04639
29.25	0.13943	0.02324	0.39376	0.09839	0.09039	-0.02123
29.5	0.10507	0.07265	0.23111	0.12737	-0.14477	0.03942
29.75	0.04092	0.1403	0.32803	0.08231	0.07359	0.05982
30	0.14742	-0.02954	0.21447	0.07019	-0.0071	0.02677
30.25	0.04054	-0.04572	0.53225	0.02689	-0.11509	0.07628
30.5	-0.03836	-0.09431	0.22608	2.2077e-05	-0.04433	0.01972
30.75	-0.02112	-0.06788	0.13611	-0.07303	0.05206	0.01684
31	-0.02403	-0.01966	0.28077	0.1285	-0.03497	0.09264
31.25	-0.01462	0.12668	0.28297	-0.06592	-0.04368	0.00934
31.5	-0.0205	-0.0451	0.13138	0.06941	0.08095	0.00811
31.75	0.00391	-0.01836	0.22575	0.04479	0.05717	-0.01655
32	0.0083	-0.01023	0.12971	0.02391	-0.02928	-0.1143
32.25	-0.04929	0.05419	0.42169	-0.12568	-0.01778	0.03772
32.5	-0.08141	0.04006	0.30221	0.05655	-0.10976	-0.02675
32.75	-0.00309	-0.18605	0.18204	0.06806	0.10083	-0.08363
33	0.03532	0.04827	0.34074	-0.12362	0.04139	-0.02412
33.25	0.06376	0.01449	0.06415	-0.10432	0.17751	-0.11935
33.5	0.05135	0.11312	0.08556	-0.04652	0.00642	0.03631
33.75	0.02798	-0.07156	0.53281	-0.09928	-0.0261	0.03222
34	0.02274	0.00914	0.46642	0.05044	0.01644	-0.03697
34.25	0.09542	0.13354	0.28879	0.01092	0.05019	0.04916
34.5	0.0127	-0.0663	0.04965	-0.04895	0.12597	0.17055
34.75	0.13208	-0.00242	0.55662	-0.06457	-0.04508	-0.08373
35	0.07382	0.02492	0.23498	0.09895	0.01473	-0.08647
35.25	0.16739	0.00575	0.26768	0.01863	-0.05371	-0.03201
35.5	-0.02583	0.09843	0.25637	-0.10476	-0.09192	-0.04114
35.75	-0.01331	-0.04296	0.17273	0.04234	-0.058	-0.2052
36	-0.06323	-0.07202	0.42522	0.05459	0.07235	-0.23686
36.25	-0.15855	-0.06895	0.17547	0.08999	-0.04423	-0.04893
36.5	0.03357	0.08735	0.30849	-0.00234	0.08959	0.00906
36.75	0.01106	-0.08017	0.53551	0.10708	-0.03258	-0.0048
37	0.04009	0.18214	0.47034	0.00262	0.01061	0.10501
37.25	0.10185	0.08373	0.40981	0.04674	0.02139	0.01884
37.5	0.11379	-0.12124	0.29469	0.12903	0.22896	0.04187
37.75	-0.000718836	-0.0596	0.226	-0.10586	0.11087	-0.06977
38	-0.00283	-0.00822	0.34699	-0.00889	0.01508	-0.02781
38.25	0.18446	-0.00748	0.48759	0.11233	0.24513	0.06943
38.5	0.0937	-0.06929	0.26684	-0.01575	0.08475	-0.09084
38.75	0.09973	-0.03876	0.33868	-0.06454	0.06305	-0.01148
39	0.02812	-0.01636	0.39113	0.05503	-0.03358	-0.03411
39.25	0.01774	-0.00638	0.05266	0.01555	0.00919	-0.30886
39.5	-0.11244	-0.02433	0.46905	0.01505	0.10422	-0.04136
39.75	0.06466	0.09075	0.26689	-0.04214	0.06305	-0.07416
40	0.0914	0.01862	-0.00894	0.000645367	0.08893	-0.16018
40.25	0.07757	-0.06476	0.26033	-0.04266	0.05635	-0.00103
40.5	0.02425	-0.05805	0.40223	0.06379	0.10175	0.03483
40.75	-0.09981	-0.21842	0.11975	0.01492	-0.00962	-0.12668
41	-0.03134	0.05463	0.24969	0.10021	-0.11271	-0.17621
41.25	0.01788	-0.09356	0.31191	-0.00768	0.12415	-0.09241
41.5	0.01731	-0.06884	0.2426	-0.06104	0.1399	0.01962
41.75	-0.01104	0.07054	0.32406	-0.03678	0.19018	0.11705
42	0.01438	-0.03084	0.22795	0.02748	0.148	-0.09092
42.25	-0.11061	0.03218	0.32927	0.03221	0.05445	0.03567
42.5	0.12177	-0.11338	0.21374	-0.03365	-0.01725	-0.06151
42.75	-0.00535	0.01783	0.10352	-0.05458	0.03508	0.13376
43	0.02941	0.04872	0.40619	-0.05136	0.02268	-0.10873
43.25	-0.08928	-0.05432	0.36866	0.16431	0.21955	0.03219
43.5	-0.05492	0.12802	0.17274	0.00522	-0.01465	-0.02471
43.75	-0.03789	0.00772	0.20419	-0.07997	-0.02424	-0.12092
44	0.11972	-0.09805	0.38448	-0.0387	-0.01995	0.03521
44.25	0.02544	-0.07979	0.28448	0.02099	-0.11857	-0.02967
44.5	0.01156	-0.07581	0.35617	-0.02893	0.01753	-0.07393
44.75	0.02616	-0.26133	0.40416	-0.05944	0.05312	0.29328
45	0.000728691	0.02648	0.33707	-0.02718	0.10451	0.04117
45.25	-0.0342	0.21119	0.20056	-0.09967	0.00665	0.14438
45.5	0.04092	0.13767	0.42921	-0.03402	-0.0563	0.103
45.75	0.06242	-0.03034	0.26626	-0.12759	0.03405	-0.17533
46	0.07415	0.14523	0.0606	-0.02434	0.18942	-0.00179
46.25	0.01291	0.05633	0.4087	-0.08582	0.10216	-0.08529
46.5	-0.04472	-0.13454	0.18098	-0.01715	-0.01713	-0.0555
46.75	0.04625	-0.1114	0.24157	-0.05075	0.05771	0.05649
47	0.0098	-0.04755	0.36278	0.01672	0.04153	0.07637
47.25	-0.07716	0.06621	0.26361	0.06163	0.02005	0.06607
47.5	0.06141	-0.14862	0.29367	-0.05936	-0.14636	-0.00543
47.75	-0.05219	9.12642e-05	0.40744	-0.03369	0.00591	0.06035
48	-0.01775	-0.00377	0.13679	-0.05596	0.08405	0.12301
48.25	0.0472	0.10606	0.15312	0.03088	0.08927	-0.04542
48.5	-0.00013059	-0.05848	0.03578	0.04554	-0.04759	-0.08782
48.75	-0.07468	0.07101	0.3789	0.02568	-0.07651	-0.09175
49	0.10368	-0.00489	0.26215	0.11257	0.20124	0.19555
49.25	-0.10779	0.02681	0.46495	0.20406	-0.0476	-0.1253
49.5	0.05254	0.06236	-0.01434	-0.10985	-0.04166	-0.05644
49.75	-0.01199	0.06686	0.50865	-0.20439	-0.0654	0.13196
50	0.18048	0.16317	0.2699	-0.09705	0.00434	-0.01703
50.25	0.11557	-0.07551	0.24762	0.02765	0.05381	-0.06895
50.5	-0.11731	0.02457	0.42542	-0.07462	0.01942	0.02381
50.75	-0.08784	0.10038	0.23976	0.01116	-0.00765	0.07854
51	-0.02695	0.04067	0.29767	0.04998	-0.03822	0.00337
51.25	-0.07443	-0.05172	0.3303	0.11555	0.00237	0.0077
51.5	-0.08914	0.04852	0.10467	0.01084	-0.02436	0.24633
51.75	0.05203	-0.00656	0.41375	-0.113	0.06667	-0.03445
52	-0.07751	-0.03855	0.38888	-0.09854	0.05381	0.04318
52.25	-0.06653	0.14224	0.37109	0.04726	0.05337	0.15287
52.5	-0.05334	0.03291	0.10329	0.18811	-0.00374	-0.01264
52.75	-0.06587	-0.08649	0.15939	0.10544	0.09752	0.10133
53	-0.06105	0.00060385	0.24356	0.01345	0.01634	-0.02189
53.25	-0.10408	0.12152	0.17999	-0.02191	0.05126	-0.15571
53.5	-0.11597	-0.12117	0.3875	-0.02294	0.05845	-0.15749
53.75	0.04046	0.06675	0.17731	-0.00238	0.00831	-0.1089
54	-0.02629	-0.02909	0.24749	0.0638	0.09184	-0.01176
54.25	-0.04578	0.00544	0.07966	0.09893	-0.10613	0.28331
54.5	-0.00757	-0.02156	0.32704	0.03595	-0.05661	-0.06951
54.75	-0.03541	0.09742	0.40522	0.0274	-0.01205	-0.02103
55	0.115	0.05645	0.25574	0.03549	0.09812	-0.000959167
55.25	-0.15634	0.05754	0.13642	0.08177	-0.02417	-0.0811
55.5	-0.04476	0.11562	0.23659	-0.01679	0.07794	0.04076
55.75	-0.06386	0.11927	0.19895	-0.10388	-0.09642	-0.01718
56	0.07651	-0.0382	0.16682	-0.0412	0.05953	-0.0526
56.25	0.06592	0.02627	0.28052	0.00437	0.07372	0.02782
56.5	-0.04871	-0.01811	0.35914	-0.08239	-0.16126	0.05033
56.75	0.14499	-0.05749	0.08046	-0.08012	0.07123	0.00798
57	-0.0058	-0.117	0.02725	-0.12892	0.06777	-0.15564
57.25	0.06715	-0.03945	0.28003	-0.04595	-0.09356	-0.07671
57.5	-0.0312	-0.03296	0.12708	0.02156	-0.0242	-0.03672
57.75	-0.00794	-0.01402	0.05971	-0.06412	0.0284	-0.02614
58	-0.0832	-0.15288	0.17389	0.03835	0.08036	-0.07735
58.25	-0.04771	-0.10735	0.07932	0.05853	-0.04747	0.20524

## Sheet: Fig2e_SBR_SNR
Figure 2e
SNR_G	SBR_G	SNR_R	SBR_R	SNR_G+R	SBR_G+R
3.61415	1.09662	2.19228	0.66368	4.27188	0.90029
3.3216	0.95237	1.59668	0.41207	4.08788	0.71563
1.92163	0.49686	1.29969	0.43069	1.88168	0.47806
5.75707	1.33929	1.52295	0.49258	4.1525	0.91889
5.17651	0.9321	1.15745	0.21618	5.14765	0.58734
2.14209	0.49321	1.28956	0.38474	2.3637	0.43255
3.15262	0.56438	1.13208	0.29448	2.76465	0.42276
2.99303	1.11825	1.8542	0.40892	4.36013	0.77415
3.74349	0.79285	1.41304	0.32408	3.62899	0.56067
3.41817	0.99867	1.48453	0.50088	3.98697	0.76274
5.96193	1.61726	5.09853	0.82636	9.05589	1.2196
4.07799	0.84795	1.49485	0.34552	3.62205	0.64509
3.28638	0.76826	1.88469	0.50592	3.516	0.64151
3.48443	0.6999	1.23537	0.26837	3.16859	0.47312
2.90667	0.68585	1.10959	0.34745	2.74602	0.51198
2.29375	0.52424	0.73221	0.22076	2.11738	0.36916
2.85222	0.66883	0.93149	0.30139	2.25425	0.47399
2.37837	0.50624	1.28011	0.46424	2.46936	0.51735
2.86605	0.66847	0.82414	0.2502	2.63812	0.47332
2.67817	1.14304	2.63125	0.58636	3.59565	0.87659
5.77527	1.25383	2.23774	0.49889	5.84087	0.88468
4.58367	1.48751	1.99978	0.75333	4.18548	1.13542
5.33485	1.32975	2.61874	1.11152	3.96789	1.07253
4.9882	1.31814	2.50683	0.82973	4.08974	1.07548
2.78395	0.69881	3.92964	0.58624	2.18808	0.56007
3.02626	1.04344	2.01389	0.47423	2.9046	0.71894
2.48118	0.70706	1.36762	0.4716	2.47919	0.61843
4.733	1.18563	2.1597	0.7527	5.35972	0.99512
3.16202	1.07065	0.98665	0.38658	2.97117	0.72814
3.19446	0.81582	1.50896	0.49025	3.2309	0.6608
5.30179	1.69438	4.11987	0.82965	13.1556	1.33066
3.33416	0.86056	1.40316	0.50574	2.97276	0.68394
1.50292	0.43456	0.97941	0.19514	1.77759	0.33779
3.70613	0.99954	1.70739	0.59561	2.68819	0.70889
3.34059	0.58714	0.86356	0.22906	2.65741	0.41711
3.34109	0.79124	1.04581	0.24442	2.74259	0.50244
4.56	1.01404	1.73489	0.50634	4.16614	0.76926
4.04551	1.4725	1.85365	0.61948	3.70808	1.0766
3.5849	1.28992	1.79151	0.63048	3.49348	0.98029
5.34724	0.81837	1.7101	0.39713	2.77853	0.54341
2.64011	0.61718	0.98799	0.30733	2.50571	0.46715
4.61755	0.61262	1.37029	0.38755	2.98392	0.50176
6.21742	1.0632	1.5868	0.51293	4.01323	0.80017
2.40769	0.66064	1.09509	0.37196	2.27966	0.51499
2.93961	0.8327	1.26803	0.4339	2.49173	0.64315
3.83074	0.96791	1.08412	0.35311	3.0063	0.66612
4.47754	0.88188	2.05704	0.63049	3.93818	0.76649
4.59076	0.83458	2.07986	0.62726	3.61922	0.71376
3.01792	0.83722	1.7467	0.41115	3.78542	0.63698
4.2572	1.40639	1.61731	0.65621	4.0881	1.06024
2.16191	0.70193	1.5311	0.41129	2.78156	0.55128
2.2924	0.50628	0.9202	0.26875	2.43692	0.38783
1.94461	0.43882	1.11666	0.23652	2.09951	0.32757
5.06148	1.13016	1.94712	0.59042	4.03461	0.85964
3.07798	0.73804	1.79189	0.43581	3.48138	0.57605
2.92874	0.59043	1.48664	0.34784	2.79054	0.44666
4.10637	0.93847	1.85775	0.5269	3.92601	0.72695
3.60663	0.79804	1.58545	0.34396	3.40665	0.57958
4.10363	0.94966	2.79018	0.47085	4.43808	0.7202
3.36065	0.81356	1.60432	0.43887	3.61426	0.62711
6.33795	0.98147	1.86435	0.23938	3.8845	0.58445
3.18012	0.90582	2.58083	0.69603	3.00753	0.85335
4.57694	0.8863	1.12265	0.26889	3.55028	0.59105
5.57346	1.69096	2.45297	0.78262	6.43448	1.30296
2.70355	0.46312	1.26654	0.36172	2.27924	0.43902
6.15982	0.77537	1.99166	0.34586	6.79756	0.56317
2.38697	0.49398	1.18729	0.35589	2.22844	0.47958
3.28971	1.9397	1.9019	1.03065	3.08809	1.42814
4.42558	0.96016	1.16937	0.34113	3.13251	0.64543
2.03112	0.55611	0.32385	0.12326	1.45387	0.35481
6.66272	1.39832	2.12198	0.79908	4.72925	1.12
1.50458	0.43785	1.37512	0.45471	3.1123	0.44853
1.91262	0.56081	1.31883	0.43958	1.95997	0.47686
4.17274	1.25236	2.63289	0.4365	4.61688	0.86879
2.89545	0.7964	1.31331	0.39567	2.77583	0.59621
2.58802	0.53757	1.33869	0.28355	2.62346	0.40786
2.56424	0.53792	1.9318	0.38641	3.83898	0.46555
5.30748	1.15442	6.76315	1.45677	5.44708	1.13704
7.08755	1.18261	0.72632	0.40865	3.24902	0.84158
4.71313	1.24687	2.38016	0.63454	5.01803	0.92238
2.50361	0.50483	1.22802	0.43636	2.37773	0.45962
3.78261	0.881	1.47981	0.58692	3.86709	0.73648
3.73665	0.9048	1.60226	0.48926	3.76449	0.7173
4.07041	0.77399	1.5184	0.33678	3.1888	0.54851
2.64439	0.85643	1.70446	0.46078	3.21184	0.6416
6.15282	1.425	2.25157	0.86916	4.95098	1.19241
4.63153	1.10492	1.41911	0.42518	3.5036	0.76607
2.5751	0.75729	1.59745	0.76183	2.74194	0.68818
3.17277	0.70976	1.23041	0.34991	3.03437	0.53475
2.63359	0.68246	2.45536	0.49601	3.77027	0.62682
2.23656	0.7546	1.7384	0.21943	2.31507	0.5039
5.51632	2.21245	13.1134	1.20268	8.68401	1.84365
2.70378	0.9828	1.50649	0.55426	2.90784	0.72068
3.44247	1.4866	4.04171	0.98003	4.42784	1.28645
2.64733	0.57998	0.93396	0.29406	2.18142	0.44174
2.1386	0.83634	1.69571	0.53147	2.58977	0.83058
2.69143	0.65691	1.98859	0.54056	3.35644	0.60703
3.23081	0.64602	1.10565	0.31262	3.38641	0.46897
17.4539	1.12655	17.1313	0.97838	3.8954	0.8096
3.6861	0.75108	1.12911	0.37789	3.16557	0.54274
1.86826	0.70728	0.55632	0.30333	1.72641	0.51405
3.45235	0.61171	0.95303	0.23886	2.58862	0.44269
2.21481	0.71205	0.61468	0.21308	3.36108	0.48687
2.1811	0.52442	2.60427	0.56905	2.31394	0.62104

## Sheet: Fig3f_Localization_Histograms
Figure 3f
Bin Centers	Counts		Bin Centers	Counts
Smartphone	Smartphone		highendmic	highendmic
12.5	0		5	0
37.5	4		15	0
62.5	8		25	0
87.5	11		35	0
112.5	16		45	0
137.5	13		55	0
162.5	25		65	0
187.5	31		75	0
212.5	36		85	0
237.5	53		95	0
262.5	69		105	0
287.5	108		115	0
312.5	113		125	0
337.5	145		135	0
362.5	169		145	0
387.5	161		155	0
412.5	166		165	0
437.5	150		175	2
462.5	113		185	2
487.5	111		195	4
512.5	121		205	3
537.5	124		215	8
562.5	153		225	11
587.5	202		235	14
612.5	194		245	21
637.5	227		255	24
662.5	223		265	25
687.5	150		275	37
712.5	125		285	52
737.5	79		295	63
762.5	57		305	113
787.5	43		315	157
812.5	43		325	255
837.5	36		335	436
862.5	15		345	771
887.5	24		355	1215
912.5	14		365	1710
937.5	10		375	1956
962.5	6		385	1753
987.5	4		395	1265
			405	798
			415	460
			425	283
			435	227
			445	207
			455	222
			465	276
			475	338
			485	288
			495	275
			505	265
			515	225
			525	217
			535	203
			545	197
			555	257
			565	350
			575	519
			585	854
			595	1460
			605	2356
			615	3192
			625	3452
			635	2933
			645	2085
			655	1378
			665	820
			675	564
			685	327
			695	236
			705	129
			715	82
			725	52
			735	37
			745	34
			755	19
			765	18
			775	12
			785	9
			795	11
			805	2
			815	1
			825	0
			835	0
			845	0
			855	0
			865	0
			875	0
			885	0
			895	0
			905	0
			915	0
			925	0
			935	0
			945	0
			955	0
			965	0
			975	0
			985	0
			995	0

## Sheet: Fig4d_Intesity_locs_profile
Figure4d
Distance_(µm)	Smartphone_Norm_Int_line2	Distance_(µm)_1	HighEnd_Norm_Int_lin2	Distance_(µm)_2	Smartphone_Norm_Int_line1	Distance_(µm)_3	HighEnd_Norm_Int_line1
0	0.07411	0.07	0.00858	0	0.00858	0	0.00957
0.00797	0.06258	0.07797	0.00826	0.00797	0.00858	0.00797	0.00957
0.01594	0.05142	0.08594	0.00779	0.01594	0.00858	0.01594	0.00987
0.0239	0.04155	0.0939	0.00653	0.0239	0.00858	0.0239	0.01076
0.03187	0.03249	0.10187	0.00572	0.03187	0.00858	0.03187	0.01138
0.03984	0.02523	0.10984	0.00572	0.03984	0.00858	0.03984	0.01226
0.04781	0.02147	0.11781	0.00572	0.04781	0.00858	0.04781	0.01594
0.05578	0.01615	0.12578	0.00572	0.05578	0.00858	0.05578	0.01696
0.06374	0.01277	0.13374	0.00572	0.06374	0.00858	0.06374	0.01969
0.07171	0.01042	0.14171	0.00584	0.07171	0.00858	0.07171	0.01954
0.07968	0.00901	0.14968	0.00725	0.07968	0.00858	0.07968	0.01931
0.08765	0.00704	0.15765	0.0105	0.08765	0.00858	0.08765	0.01731
0.09562	0.00695	0.16562	0.01256	0.09562	0.00858	0.09562	0.01541
0.10358	0.00695	0.17358	0.01484	0.10358	0.00858	0.10358	0.01436
0.11155	0.00695	0.18155	0.01612	0.11155	0.00858	0.11155	0.01381
0.11952	0.00732	0.18952	0.01599	0.11952	0.00858	0.11952	0.0098
0.12749	0.00923	0.19749	0.01517	0.12749	0.00858	0.12749	0.00957
0.13546	0.00926	0.20546	0.01319	0.13546	0.00858	0.13546	0.00957
0.14342	0.00926	0.21342	0.01188	0.14342	0.00858	0.14342	0.00957
0.15139	0.00926	0.22139	0.00856	0.15139	0.00858	0.15139	0.00957
0.15936	0.00926	0.22936	0.00692	0.15936	0.00858	0.15936	0.00957
0.16733	0.00926	0.23733	0.00572	0.16733	0.00907	0.16733	0.00957
0.1753	0.00926	0.2453	0.00572	0.1753	0.00939	0.1753	0.01084
0.18326	0.00926	0.25326	0.00616	0.18326	0.0095	0.18326	0.01267
0.19123	0.00926	0.26123	0.00689	0.19123	0.00965	0.19123	0.01436
0.1992	0.00926	0.2692	0.00659	0.1992	0.00858	0.1992	0.01436
0.20717	0.00926	0.27717	0.0058	0.20717	0.00858	0.20717	0.01608
0.21514	0.00926	0.28514	0.00588	0.21514	0.00858	0.21514	0.016
0.2231	0.00926	0.2931	0.00626	0.2231	0.00858	0.2231	0.0145
0.23107	0.00926	0.30107	0.00572	0.23107	0.00858	0.23107	0.01384
0.23904	0.00926	0.30904	0.00589	0.23904	0.00858	0.23904	0.00997
0.24701	0.00926	0.31701	0.00572	0.24701	0.00858	0.24701	0.00957
0.25498	0.00926	0.32498	0.00572	0.25498	0.00858	0.25498	0.00957
0.26294	0.00926	0.33294	0.00637	0.26294	0.00858	0.26294	0.00957
0.27091	0.00926	0.34091	0.00656	0.27091	0.00858	0.27091	0.00957
0.27888	0.00926	0.34888	0.00633	0.27888	0.00858	0.27888	0.00957
0.28685	0.00926	0.35685	0.00595	0.28685	0.00858	0.28685	0.00957
0.29482	0.00926	0.36482	0.00608	0.29482	0.01001	0.29482	0.01073
0.30278	0.00926	0.37278	0.00572	0.30278	0.01253	0.30278	0.01197
0.31075	0.00926	0.38075	0.00572	0.31075	0.0187	0.31075	0.01216
0.31872	0.00926	0.38872	0.00572	0.31872	0.02373	0.31872	0.01411
0.32669	0.00926	0.39669	0.00572	0.32669	0.033	0.32669	0.01684
0.33466	0.00926	0.40466	0.00577	0.33466	0.04616	0.33466	0.01915
0.34262	0.00926	0.41262	0.00735	0.34262	0.0597	0.34262	0.0185
0.35059	0.00926	0.42059	0.01032	0.35059	0.07572	0.35059	0.01791
0.35856	0.00926	0.42856	0.01553	0.35856	0.09271	0.35856	0.0158
0.36653	0.00926	0.43653	0.019	0.36653	0.11185	0.36653	0.01442
0.3745	0.00926	0.4445	0.01922	0.3745	0.13127	0.3745	0.01381
0.38246	0.00926	0.45246	0.01931	0.38246	0.15014	0.38246	0.01376
0.39043	0.00926	0.46043	0.01752	0.39043	0.17199	0.39043	0.02064
0.3984	0.00926	0.4684	0.01669	0.3984	0.19331	0.3984	0.03105
0.40637	0.00926	0.47637	0.01613	0.40637	0.21657	0.40637	0.03981
0.41434	0.00779	0.48434	0.01894	0.41434	0.2396	0.41434	0.05857
0.4223	0.00695	0.4923	0.0226	0.4223	0.26261	0.4223	0.07308
0.43027	0.00695	0.50027	0.02228	0.43027	0.28299	0.43027	0.08637
0.43824	0.00695	0.50824	0.01938	0.43824	0.30223	0.43824	0.08182
0.44621	0.00789	0.51621	0.01667	0.44621	0.32116	0.44621	0.06667
0.45418	0.00952	0.52418	0.0125	0.45418	0.33703	0.45418	0.05175
0.46214	0.01186	0.53214	0.00837	0.46214	0.35053	0.46214	0.04121
0.47011	0.0151	0.54011	0.00603	0.47011	0.36595	0.47011	0.04024
0.47808	0.02069	0.54808	0.00572	0.47808	0.38247	0.47808	0.03885
0.48605	0.0271	0.55605	0.00572	0.48605	0.39652	0.48605	0.03978
0.49402	0.03709	0.56402	0.00572	0.49402	0.41144	0.49402	0.04133
0.50198	0.04981	0.57198	0.00577	0.50198	0.42724	0.50198	0.04528
0.50995	0.06456	0.57995	0.00661	0.50995	0.44257	0.50995	0.04627
0.51792	0.08138	0.58792	0.01006	0.51792	0.45607	0.51792	0.04163
0.52589	0.10236	0.59589	0.01475	0.52589	0.46949	0.52589	0.03717
0.53386	0.12381	0.60386	0.01963	0.53386	0.48317	0.53386	0.03431
0.54182	0.14615	0.61182	0.0237	0.54182	0.49648	0.54182	0.03035
0.54979	0.16849	0.61979	0.0249	0.54979	0.51081	0.54979	0.02615
0.55776	0.1961	0.62776	0.02699	0.55776	0.52544	0.55776	0.02495
0.56573	0.22373	0.63573	0.02692	0.56573	0.54219	0.56573	0.02848
0.5737	0.25246	0.6437	0.02508	0.5737	0.55929	0.5737	0.03231
0.58166	0.28366	0.65166	0.02155	0.58166	0.5782	0.58166	0.03593
0.58963	0.31611	0.65963	0.01788	0.58963	0.59501	0.58963	0.03602
0.5976	0.34857	0.6676	0.01501	0.5976	0.61405	0.5976	0.03716
0.60557	0.38362	0.67557	0.01276	0.60557	0.63363	0.60557	0.04056
0.61354	0.41858	0.68354	0.01242	0.61354	0.65305	0.61354	0.04189
0.6215	0.44993	0.6915	0.01266	0.6215	0.67337	0.6215	0.04089
0.62947	0.4818	0.69947	0.01357	0.62947	0.69435	0.62947	0.0395
0.63744	0.51219	0.70744	0.01562	0.63744	0.71426	0.63744	0.0357
0.64541	0.54059	0.71541	0.01786	0.64541	0.735	0.64541	0.0352
0.65338	0.56931	0.72338	0.01862	0.65338	0.75673	0.65338	0.03161
0.66134	0.59789	0.73134	0.02036	0.66134	0.77718	0.66134	0.03177
0.66931	0.62525	0.73931	0.02725	0.66931	0.79613	0.66931	0.03605
0.67728	0.65059	0.74728	0.04547	0.67728	0.81447	0.67728	0.04882
0.68525	0.67423	0.75525	0.0832	0.68525	0.83447	0.68525	0.07005
0.69322	0.69421	0.76322	0.14305	0.69322	0.85271	0.69322	0.10202
0.70118	0.7152	0.77118	0.23464	0.70118	0.87048	0.70118	0.15297
0.70915	0.73371	0.77915	0.35825	0.70915	0.89063	0.70915	0.23159
0.71712	0.75151	0.78712	0.50493	0.71712	0.90844	0.71712	0.33866
0.72509	0.76491	0.79509	0.65188	0.72509	0.9267	0.72509	0.46617
0.73306	0.77971	0.80306	0.78106	0.73306	0.94488	0.73306	0.59492
0.74102	0.79101	0.81102	0.88069	0.74102	0.96192	0.74102	0.72821
0.74899	0.80204	0.81899	0.94351	0.74899	0.97545	0.74899	0.85732
0.75696	0.81036	0.82696	0.97497	0.75696	0.98751	0.75696	0.9478
0.76493	0.8187	0.83493	0.98608	0.76493	0.99631	0.76493	0.99322
0.7729	0.82377	0.8429	0.987	0.7729	1	0.7729	1
0.78086	0.82932	0.85086	0.96501	0.78086	0.99942	0.78086	0.99063
0.78883	0.83349	0.85883	0.91239	0.78883	0.99347	0.78883	0.98003
0.7968	0.83429	0.8668	0.82061	0.7968	0.9857	0.7968	0.98942
0.80477	0.83654	0.87477	0.6931	0.80477	0.97417	0.80477	0.98929
0.81274	0.83712	0.88274	0.55167	0.81274	0.96269	0.81274	0.96793
0.8207	0.83872	0.8907	0.39445	0.8207	0.94964	0.8207	0.8847
0.82867	0.83966	0.89867	0.2487	0.82867	0.93532	0.82867	0.72278
0.83664	0.83947	0.90664	0.13031	0.83664	0.92144	0.83664	0.51464
0.84461	0.84004	0.91461	0.0596	0.84461	0.90618	0.84461	0.33649
0.85258	0.83942	0.92258	0.02653	0.85258	0.89001	0.85258	0.20153
0.86054	0.83808	0.93054	0.01367	0.86054	0.87241	0.86054	0.12288
0.86851	0.83535	0.93851	0.00832	0.86851	0.85295	0.86851	0.09793
0.87648	0.83149	0.94648	0.00572	0.87648	0.83207	0.87648	0.09572
0.88445	0.82619	0.95445	0.00572	0.88445	0.81095	0.88445	0.10473
0.89242	0.81961	0.96242	0.00572	0.89242	0.78683	0.89242	0.11508
0.90038	0.81248	0.97038	0.00572	0.90038	0.76284	0.90038	0.11873
0.90835	0.80424	0.97835	0.00572	0.90835	0.74036	0.90835	0.10175
0.91632	0.79525	0.98632	0.00572	0.91632	0.71538	0.91632	0.07166
0.92429	0.78189	0.99429	0.00572	0.92429	0.69057	0.92429	0.04406
0.93226	0.76874	1.00226	0.00572	0.93226	0.66348	0.93226	0.0267
0.94022	0.75207	1.01022	0.00572	0.94022	0.636	0.94022	0.02084
0.94819	0.7346	1.01819	0.00572	0.94819	0.60722	0.94819	0.01939
0.95616	0.71523	1.02616	0.00626	0.95616	0.57805	0.95616	0.0187
0.96413	0.69338	1.03413	0.0059	0.96413	0.54941	0.96413	0.01751
0.9721	0.66916	1.0421	0.00674	0.9721	0.52091	0.9721	0.01782
0.98006	0.64404	1.05006	0.00782	0.98006	0.49009	0.98006	0.01915
0.98803	0.61753	1.05803	0.00765	0.98803	0.45744	0.98803	0.01915
0.996	0.5866	1.066	0.00965	0.996	0.42679	0.996	0.01866
1.00397	0.55465	1.07397	0.01107	1.00397	0.39303	1.00397	0.01915
1.01194	0.51978	1.08194	0.00959	1.01194	0.35921	1.01194	0.01915
1.0199	0.48451	1.0899	0.00784	1.0199	0.32603	1.0199	0.01915
1.02787	0.44663	1.09787	0.0063	1.02787	0.29158	1.02787	0.01915
1.03584	0.40736	1.10584	0.00607	1.03584	0.25567	1.03584	0.0172
1.04381	0.36752	1.11381	0.00573	1.04381	0.22026	1.04381	0.01675
1.05178	0.3271	1.12178	0.00572	1.05178	0.18651	1.05178	0.01631
1.05974	0.28703	1.12974	0.00572	1.05974	0.15331	1.05974	0.0144
1.06771	0.24955	1.13771	0.00572	1.06771	0.12445	1.06771	0.01436
1.07568	0.2132	1.14568	0.00661	1.07568	0.09951	1.07568	0.01106
1.08365	0.17794	1.15365	0.0085	1.08365	0.07816	1.08365	0.00957
1.09162	0.144	1.16162	0.00858	1.09162	0.05964	1.09162	0.00957
1.09958	0.11272	1.16958	0.00858	1.09958	0.0452	1.09958	0.00957
1.10755	0.08667	1.17755	0.00858	1.10755	0.03264	1.10755	0.00957
1.11552	0.06299	1.18552	0.00773	1.11552	0.02466	1.11552	0.01092
1.12349	0.04484	1.19349	0.00594	1.12349	0.01797	1.12349	0.01197
1.13146	0.03144	1.20146	0.00572	1.13146	0.01077	1.13146	0.01234
1.13942	0.02325	1.20942	0.00572	1.13942	0.00868	1.13942	0.01335
1.14739	0.0149	1.21739	0.00572	1.14739	0.00858	1.14739	0.01376
1.15536	0.01127	1.22536	0.00572	1.15536	0.00741	1.15536	0.01395
1.16333	0.00952	1.23333	0.00572	1.16333	0.00688	1.16333	0.01409
1.1713	0.00926	janv.13	0.00572	1.1713	0.00824	1.1713	0.01587
1.17926	0.00926	1.24926	0.00572	1.17926	0.00858	1.17926	0.01598
1.18723	0.00926	1.25723	0.00656	1.18723	0.00858	1.18723	0.01192
janv.52	0.00967	janv.52	0.00746	janv.52	0.00858	janv.52	0.01047
1.20317	0.01103	1.27317	0.00948	1.20317	0.00858	1.20317	0.00957
1.21114	0.01296	1.28114	0.01036	1.21114	0.00858	1.21114	0.00957
janv.91	0.01644	janv.91	0.01152	janv.91	0.00858	janv.91	0.00957
1.22707	0.02605	1.29707	0.01203	1.22707	0.00858	1.22707	0.00957
1.23504	0.04064	1.30504	0.01315	1.23504	0.00858	1.23504	0.00957
1.24301	0.05885	1.31301	0.01348	1.24301	0.00858	1.24301	0.01013
1.25098	0.08244	1.32098	0.01359	1.25098	0.00858	1.25098	0.01022
1.25894	0.11241	1.32894	0.01326	1.25894	0.00858	1.25894	0.01075
1.26691	0.14738	1.33691	0.01218	1.26691	0.00858	1.26691	0.01115
1.27488	0.18787	1.34488	0.01096	1.27488	0.00858	1.27488	0.01077
1.28285	0.22958	1.35285	0.01135	1.28285	0.00858	1.28285	0.01099
1.29082	0.27471	1.36082	0.01001	1.29082	0.00858	1.29082	0.01436
1.29878	0.3213	1.36878	0.00982	1.29878	0.00858	1.29878	0.01641
1.30675	0.36412	1.37675	0.00862	1.30675	0.00858	1.30675	0.01954
1.31472	0.40457	1.38472	0.00858	1.31472	0.00858	1.31472	0.02244
1.32269	0.44419	1.39269	0.00773	1.32269	0.00858	1.32269	0.02653
1.33066	0.48332	1.40066	0.00729	1.33066	0.00858	1.33066	0.03036
1.33862	0.52251	1.40862	0.00738	1.33862	0.00858	1.33862	0.0359
1.34659	0.55751	1.41659	0.00914	1.34659	0.00858	1.34659	0.04132
1.35456	0.58957	1.42456	0.01119	1.35456	0.00858	1.35456	0.05196
1.36253	0.61863	1.43253	0.01467	1.36253	0.00858	1.36253	0.06204
janv.05	0.64789	janv.05	0.0168	janv.05	0.00858	janv.05	0.06934
1.37846	0.6747	1.44846	0.01822	1.37846	0.00858	1.37846	0.06711
1.38643	0.69765	1.45643	0.01789	1.38643	0.00858	1.38643	0.06141
janv.44	0.71721	janv.44	0.01901	janv.44	0.00858	janv.44	0.04811
1.40237	0.73651	1.47237	0.02184	1.40237	0.00858	1.40237	0.0347
1.41034	0.75231	1.48034	0.02692	1.41034	0.00858	1.41034	0.02098
janv.83	0.76891	janv.83	0.03058	janv.83	0.00858	janv.83	0.01124
1.42627	0.78272	1.49627	0.03399	1.42627	0.00858	1.42627	0.00957
1.43424	0.79858	1.50424	0.03844	1.43424	0.00858	1.43424	0.00957
1.44221	0.81024	1.51221	0.04015	1.44221	0.00858	1.44221	0.00957
1.45018	0.81998	1.52018	0.03964	1.45018	0.00858	1.45018	0.00957
1.45814	0.83003	1.52814	0.0362	1.45814	0.00858	1.45814	0.00957
1.46611	0.83871	1.53611	0.03506	1.46611	0.00858	1.46611	0.00957
1.47408	0.8476	1.54408	0.05148	1.47408	0.00858	1.47408	0.00957
1.48205	0.85556	1.55205	0.13025	1.48205	0.00858	1.48205	0.00957
1.49002	0.86584	1.56002	0.27154	1.49002	0.00858	1.49002	0.00957
1.49798	0.8754	1.56798	0.43772	1.49798	0.00858	1.49798	0.00957
1.50595	0.88396	1.57595	0.59395	1.50595	0.00858	1.50595	0.00957
1.51392	0.8944	1.58392	0.71592	1.51392	0.00858	1.51392	0.00957
1.52189	0.90432	1.59189	0.81465	1.52189	0.00858	1.52189	0.00957
1.52986	0.91758	1.59986	0.89032	1.52986	0.00858	1.52986	0.00957
1.53782	0.92808	1.60782	0.94525
1.54579	0.93752	1.61579	0.98273
1.55376	0.94783	1.62376	1
1.56173	0.95816	1.63173	0.99249
janv.97	0.96493	janv.97	0.92542
1.57766	0.97347	1.64766	0.81397
1.58563	0.98088	1.65563	0.67679
janv.36	0.98728	janv.36	0.53092
1.60157	0.99306	1.67157	0.38592
1.60954	0.99844	1.67954	0.25209
janv.75	1	janv.75	0.15022
1.62547	0.99947	1.69547	0.08098
1.63344	0.99758	1.70344	0.04207
1.64141	0.9932	1.71141	0.02213
1.64938	0.98513	1.71938	0.00999
1.65734	0.97651	1.72734	0.00583
1.66531	0.96749	1.73531	0.00506
1.67328	0.95479	1.74328	0.00572
1.68125	0.94344	1.75125	0.00582
1.68922	0.928	1.75922	0.0075
1.69718	0.91429	1.76718	0.00858
1.70515	0.90121	1.77515	0.00858
1.71312	0.88691	1.78312	0.00858
1.72109	0.8695	1.79109	0.00858
1.72906	0.85721	1.79906	0.00938
1.73702	0.84065	1.80702	0.01022
1.74499	0.82255	1.81499	0.01046
1.75296	0.80663	1.82296	0.0103
1.76093	0.78806	1.83093	0.01001
janv.89	0.77234	janv.89	0.01001
1.77686	0.75507	1.84686	0.00895
1.78483	0.73788	1.85483	0.00955
janv.28	0.71992	janv.28	0.011
1.80077	0.70204	1.87077	0.01336
1.80874	0.68247	1.87874	0.01636
janv.67	0.66276	janv.67	0.01716
1.82467	0.64668	1.89467	0.0162
1.83264	0.62969	1.90264	0.0125
1.84061	0.61194	1.91061	0.00967
1.84858	0.59292	1.91858	0.00852
1.85654	0.57602	1.92654	0.00731
1.86451	0.56041	1.93451	0.00589
1.87248	0.54361	1.94248	0.00572
1.88045	0.5262	1.95045	0.00572
1.88842	0.50903	1.95842	0.00572
1.89638	0.48917	1.96638	0.00572
1.90435	0.47164	1.97435	0.00572
1.91232	0.45411	1.98232	0.00572
1.92029	0.43338	1.99029	0.00572
1.92826	0.41098	1.99826	0.00572
1.93622	0.39016	2.00622	0.00572
1.94419	0.36421	2.01419	0.00572
1.95216	0.33946	2.02216	0.00572
1.96013	0.31472	2.03013	0.00572
janv.81	0.28829	2.0381	0.00572
1.97606	0.26388	2.04606	0.00572
1.98403	0.23861	2.05403	0.00572
1.992	0.2161	2.062	0.00572
1.99997	0.19227	2.06997	0.00572
2.00794	0.16943	2.07794	0.00572
2.0159	0.14659	2.0859	0.00572
2.02387	0.12638	2.09387	0.00572
2.03184	0.10676	2.10184	0.00572
2.03981	0.08861	2.10981	0.00572
2.04778	0.07464	2.11778	0.00572
2.05574	0.06068	2.12574	0.00572
2.06371	0.04806	2.13371	0.00572
2.07168	0.0373	2.14168	0.00572
2.07965	0.0286	2.14965	0.00572
2.08762	0.02244	2.15762	0.00572
2.09558	0.01578	2.16558	0.00572
2.10355	0.01146	2.17355	0.00572
2.11152	0.00957	2.18152	0.00572
2.11949	0.0077	2.18949	0.00572
2.12746	0.00695	2.19746	0.00572
2.13542	0.00732	2.20542	0.00572
2.14339	0.00926	2.21339	0.00572
2.15136	0.00926	2.22136	0.00572
2.15933	0.00926	2.22933	0.00572
2.1673	0.00926	févr.73	0.00572
2.17526	0.00926	2.24526	0.00572
2.18323	0.00926	2.25323	0.00572
févr.12	0.00926	févr.12	0.00572
2.19917	0.00926	2.26917	0.00572
2.20714	0.00926	2.27714	0.00572
févr.51	0.00926	févr.51	0.00606
2.22307	0.00926	2.29307	0.00634
2.23104	0.00926	2.30104	0.00688
2.23901	0.00926	2.30901	0.00572
2.24698	0.00926	2.31698	0.00758
2.25494	0.00926	2.32494	0.0083
2.26291	0.00926	2.33291	0.00822
2.27088	0.00926	2.34088	0.00709
2.27885	0.00926	2.34885	0.00587
2.28682	0.00926	2.35682	0.00572
2.29478	0.01231	2.36478	0.00572
2.30275	0.01456	2.37275	0.00572
2.31072	0.01683	2.38072	0.00572
2.31869	0.02073	2.38869	0.00572
2.32666	0.02585	2.39666	0.00572
2.33462	0.03097	2.40462	0.00572
2.34259	0.03536	2.41259	0.00572
2.35056	0.03793	2.42056	0.00572
2.35853	0.04169	2.42853	0.00572

## Sheet: Suppl. Figure 5
Supplementary Figure 5
Time	Intensity (arb.units)	Intensity (arb.units)	Intensity (arb.units)	Intensity (arb.units)	Intensity (arb.units)	Intensity (arb.units)
0.1	0.70796	0.37219	0.70058	0.74977	1	0.42148
0.2	0.84409	0.57028	0.80552	0.68125	0.2468	0.69496
0.3	0.76409	0.47798	0.65017	0.61416	0.03509	0.81062
0.4	0.57431	0.55409	0.80034	0.69917	-0.04368	0.60519
0.5	0.78094	0.73106	0.8273	0.7096	0.04232	0.88859
0.6	0.66001	0.73401	0.52544	0.75242	-0.06125	0.78796
0.7	0.78912	0.63751	0.77618	0.66789	0.01684	0.69995
0.8	0.7908	0.72213	0.66099	0.70585	-0.0259	0.86027
0.9	0.63325	0.85511	0.72471	0.70293	0.03132	0.71582
1	0.62686	1	0.79881	1	-0.08062	0.71596
1.1	0.8093	0.71504	0.69733	0.67181	0.14349	0.77701
1.2	0.85502	0.74288	0.59803	0.85721	0.01334	0.86608
1.3	0.85143	0.81935	0.81906	0.78618	0.14463	0.78244
1.4	0.88919	0.83517	0.78015	0.78314	0.14125	0.93247
1.5	0.8178	0.87883	0.8787	0.6713	-0.00468	0.82178
1.6	0.86153	0.85929	1	0.81457	-0.03182	0.53283
1.7	0.89216	0.67954	0.98516	0.68636	0.01266	0.59239
1.8	0.90594	0.79306	0.0352	0.83746	0.1416	0.80374
1.9	0.79838	0.87706	0.22539	0.69842	0.04975	0.74561
2	1	0.69865	-0.03417	0.65818	-0.03759	0.83117
2.1	0.92295	0.83186	0.08023	0.74003	-0.1691	0.68424
2.2	0.87705	0.83323	0.05841	0.79018	0.17066	0.75479
2.3	0.86993	0.87436	-0.03153	0.81812	-0.05437	0.8308
2.4	0.84344	0.76172	0.06282	0.63531	-0.04506	0.72565
2.5	0.82136	0.84278	0.09007	0.64822	-0.04312	0.84909
2.6	0.65745	0.75556	0.06203	0.6457	0.03503	0.7404
2.7	0.80424	0.68832	-0.00584	0.73738	0.03299	0.75623
2.8	0.87183	0.64735	-0.02706	0.85407	-0.05798	0.72769
2.9	0.91334	0.68273	0.08197	0.42218	0.08637	0.81152
3	0.91999	0.73757	-0.12203	0.85656	-0.0073	0.72986
3.1	0.92242	0.72535	0.05065	0.6855	-0.03607	0.79007
3.2	0.72007	0.76257	-0.04807	0.79946	0.03066	0.80683
3.3	0.71691	0.79587	0.14213	0.64982	0.03935	0.84705
3.4	0.95487	0.63449	0.01902	0.77142	-0.0254	0.75997
3.5	0.85547	0.55364	0.04445	0.81814	0.07801	0.832
3.6	0.53739	0.8096	-0.01948	0.50643	0.00109	0.91585
3.7	0.79821	0.67541	0.17771	0.45433	-0.11653	0.84455
3.8	0.80983	0.72431	0.16938	0.58573	0.02729	0.85393
3.9	0.92621	0.79681	0.17415	0.58895	-0.11393	0.83328
4	0.73204	0.63513	0.11294	0.50611	0.01645	0.89282
4.1	0.77828	0.60182	0.15395	0.47797	-0.09076	0.92262
4.2	0.79923	0.6834	0.00816	0.86555	-0.07659	0.86001
4.3	0.84678	0.7335	0.06346	0.76954	0.06929	0.75968
4.4	0.81245	0.90309	0.13115	0.57433	0.02019	0.79875
4.5	0.78252	0.55154	0.05804	0.61104	0.0209	0.72327
4.6	0.82587	0.53518	0.07991	0.72748	0.02188	0.92898
4.7	0.77133	0.81101	0.03782	0.80701	0.02894	0.76662
4.8	0.68015	0.81938	-0.01671	0.56249	-0.14185	0.85926
4.9	0.86249	0.52719	-0.06779	0.79597	0.03371	0.99283
5	0.78633	0.75318	0.02757	0.67271	0.13197	0.84716
5.1	0.93098	0.67956	0.05425	0.64079	-0.0925	0.90416
5.2	0.88519	0.65725	0.00323	0.70279	0.0294	0.68983
5.3	0.75007	0.71597	-0.10136	0.60573	-0.03725	0.95718
5.4	0.93569	0.61757	-0.12791	0.70421	-0.02312	0.99781
5.5	0.75077	0.52979	0.13052	0.68094	0.07799	0.73524
5.6	0.94562	0.60275	0.06433	0.53619	-0.04881	0.7689
5.7	0.7742	0.65647	0.11569	0.61253	-0.04095	0.84645
5.8	0.78165	0.62567	0.01914	0.5555	-0.0139	0.79838
5.9	0.73809	0.63492	0.14019	0.5081	0.01998	0.85606
6	0.90253	0.63788	0.00623	0.66585	-0.06546	0.81865
6.1	0.87538	0.68607	-0.000682051	0.68766	-0.11586	0.80882
6.2	0.72814	0.6267	0.01044	0.66238	0.1492	0.90459
6.3	0.92085	0.84988	0.07994	0.79162	0.10766	0.87849
6.4	0.71657	0.59241	0.16784	0.67448	-0.05761	0.92559
6.5	0.7668	0.5607	0.06115	0.68473	0.07641	0.91909
6.6	0.80124	0.80253	0.02345	0.91764	-0.16718	0.96042
6.7	0.78126	0.57184	0.22236	0.77856	0.10359	0.79275
6.8	0.69259	0.64292	0.1283	0.73464	-0.0206	0.95193
6.9	0.85433	0.64683	-0.000427584	0.77079	-0.00671	0.95114
7	0.84478	0.66981	0.04459	0.81461	-0.00382	0.79438
7.1	0.7874	0.5563	0.13413	0.60752	0.04026	0.81021
7.2	0.83154	0.6082	0.09352	0.5337	0.10576	0.79308
7.3	0.82569	0.74596	-0.06051	0.74389	0.10122	0.89554
7.4	0.83731	0.59831	-0.02694	0.72507	0.03163	0.81485
7.5	0.89909	0.6003	-0.05934	0.55141	-0.10953	0.8536
7.6	0.99166	0.72002	0.03553	0.74129	0.02481	0.71235
7.7	0.96813	0.82903	-0.00556	0.82099	0.12239	0.98139
7.8	0.85475	0.74257	-0.06301	0.6307	0.05522	0.70752
7.9	0.94755	0.69634	-0.04806	0.50291	-0.04383	0.8057
8	0.88891	0.66339	0.01611	0.54604	0.05594	0.77164
8.1	0.80745	0.6422	0.01702	0.71412	-0.0358	0.85538
8.2	0.77691	0.64715	-0.00159	0.69482	0.06749	0.61209
8.3	0.95624	0.65355	-0.12905	0.72812	0.14286	0.93906
8.4	0.76162	0.63853	-0.02163	0.64848	-0.12417	0.9002
8.5	0.71815	0.58362	0.05828	0.66932	0.03056	0.94249
8.6	0.83852	0.59512	-0.00798	0.79342	0.14022	0.92017
8.7	0.77044	0.63987	-0.11609	0.54298	-0.04428	0.87224
8.8	0.78641	0.67311	0.03794	0.67224	-0.12886	1
8.9	0.77653	0.79987	-0.03873	0.73186	-0.18134	0.80882
9	0.90921	0.77693	-0.09224	0.56375	0.02973	0.93938
9.1	0.68958	0.50087	-0.00356	0.62854	0.08604	0.81827
9.2	0.94556	0.73501	-0.09052	0.73914	0.27686	0.74901
9.3	0.96145	0.65555	-0.04942	0.77784	0.0601	0.90435
9.4	0.85664	0.62912	0.13997	0.70089	-0.00365	0.40901
9.5	0.88092	0.56648	0.08475	0.66434	0.20711	-0.02148
9.6	0.73701	0.68562	0.00416	0.77343	0.12614	0.01623
9.7	0.56658	0.70575	0.0073	0.81421	0.0722	-0.02253
9.8	0.60679	0.75916	0.04805	0.82418	-0.12981	-0.03006
9.9	0.49609	0.66822	-0.06195	0.51846	0.04017	0.07881
10	0.63722	0.72702	-0.12358	0.92641	-0.02149	-0.03382
10.1	0.68401	0.55072	-0.08284	0.74188	-0.03418	0.00106
10.2	0.53597	0.79283	-0.19912	0.84371	0.03746	0.07159
10.3	0.70353	0.68216	-0.12136	0.77904	0.0616	-0.05897
10.4	0.9587	0.76498	0.00126	0.71931	0.19013	-0.10406
10.5	0.69909	0.83089	0.03974	0.76554	-0.00885	0.02488
10.6	0.72459	0.64818	0.04034	0.77913	-0.01913	-0.00919
10.7	0.69239	0.62325	-0.04018	0.73458	0.00751	0.03775
10.8	0.58287	0.71457	-0.19697	0.85768	0.16673	-0.13485
10.9	0.66837	0.64058	-0.01209	0.70404	0.01785	-0.00782
11	0.42194	0.52564	-0.000821629	0.79287	-0.11903	0.01742
11.1	0.0703	0.63213	0.15713	0.70832	-0.03593	0.09389
11.2	0.05493	0.82019	0.10522	0.71367	0.00608	0.09629
11.3	0.19136	0.74475	-0.05684	0.78363	-0.14884	0.05957
11.4	0.11091	0.7402	0.07889	0.81387	0.21492	0.072
11.5	0.13919	0.75126	0.04428	0.81431	-0.09156	0.06566
11.6	0.10887	0.78324	-0.03948	0.69944	0.05731	0.01017
11.7	0.1572	0.72618	0.06196	0.79279	0.02511	-0.02614
11.8	0.1426	0.80221	0.14121	0.48661	0.09172	0.05177
11.9	-0.0964	0.71789	0.01825	0.63074	-0.05051	0.05812
12	-0.00276	0.67025	0.12679	0.63812	-0.01225	-0.01987
12.1	0.12279	0.77841	0.08698	0.76946	0.03021	0.0092
12.2	0.04126	0.60764	0.08279	0.98129	-0.04746	-0.04777
12.3	0.13857	0.75988	0.17018	0.77559	0.03511	0.10399
12.4	0.01703	0.69608	-0.01446	0.44991	0.09562	0.00484
12.5	0.14446	0.70878	0.15623	-0.02221	-0.02645	0.0329
12.6	0.01771	0.73937	0.08758	0.08952	0.04482	-0.03607
12.7	-0.08556	0.74417	0.03096	-0.06595	0.1902	-0.16142
12.8	0.04375	0.77448	-0.04647	-0.05914	-0.04971	-0.08189
12.9	0.02666	0.63088	0.03682	-0.02769	-0.00601	-0.09516
13	0.17049	0.62448	-0.07684	0.07986	0.07686	-0.00209
13.1	0.12256	0.86776	-0.21448	-0.09268	0.09958	0.07288
13.2	0.02323	0.83008	0.17571	-0.01744	0.09219	-0.00375
13.3	0.04584	0.65148	0.03044	0.02154	-0.00604	0.06753
13.4	0.06748	0.74576	0.09117	0.0943	-0.00505	0.17239
13.5	-0.04107	0.63171	0.09537	0.03782	0.13176	0.0087
13.6	-0.03842	0.64773	0.03292	0.13639	-0.01841	-0.03721
13.7	0.14665	0.67927	-0.000867442	0.03581	-0.11255	-0.04846
13.8	0.11818	0.62934	0.04693	0.12264	0.02698	0.0389
13.9	0.09736	0.77441	-0.01111	0.02667	0.07175	-0.10473
14	0.03751	0.66107	0.11798	0.12371	0.0935	0.0301
14.1	0.15999	0.79934	0.00717	0.01318	-0.01089	-0.000750374
14.2	0.19195	0.65395	-0.05943	-0.05	0.19771	-0.04655
14.3	0.04223	0.60142	-0.10699	0.02036	0.02053	-0.01908
14.4	0.1128	0.76232	-0.04654	0.09252	0.02503	0.08078
14.5	0.0462	0.81285	0.13247	0.10041	0.072	-0.01544
14.6	-0.00683	0.6762	0.12785	0.02758	-0.03382	-0.07399
14.7	0.02474	0.76007	0.01935	-0.09487	-0.05337	0.07021
14.8	0.09904	0.79976	-0.20558	-0.09342	0.07145	0.12792
14.9	-0.00159	0.72984	-0.00793	0.16114	0.16574	-0.07914
15	-0.0302	0.72937	0.09864	-0.04753	-0.00109	-0.05669
15.1	0.02333	0.72697	0.06107	0.03237	0.07427	0.0828
15.2	-0.08506	0.73954	0.07689	0.10722	0.07515	-0.00183
15.3	-0.26723	0.73373	0.1114	-0.05214	0.04465	-0.07502
15.4	0.03712	0.58864	0.04373	0.0602	0.04189	0.08419
15.5	0.08566	0.84504	0.1569	0.1258	0.02313	0.04814
15.6	-0.08773	0.76942	-0.00329	0.000363916	0.00129	0.17165
15.7	0.01702	0.76998	0.05064	-0.12721	-0.06617	0.04502
15.8	0.07902	0.64407	0.10718	0.03909	0.05321	-0.01202
15.9	0.04089	0.79829	0.0615	-0.04887	0.09092	0.01232
16	0.10801	0.67452	-0.03206	-0.01622	-0.16585	0.02372
16.1	0.02027	0.83594	0.09312	0.07553	-0.05606	0.02592
16.2	-0.01578	0.63735	0.08731	-0.03369	-0.00984	-0.01849
16.3	-0.06534	0.75314	-0.06355	-0.04898	0.04805	0.01602
16.4	0.0901	0.80956	-0.01111	0.00785	-0.16816	0.07161
16.5	0.22366	0.60995	-0.000465975	-0.04496	-0.05892	-0.05236
16.6	0.17518	0.6601	0.20186	0.05265	-0.04649	0.01224
16.7	0.13992	0.82596	0.02192	-0.10668	0.02916	-0.04699
16.8	-0.01587	0.72403	0.0081	-0.0663	-0.0071	-0.10003
16.9	0.05391	0.77168	-0.03523	-0.08616	0.16449	0.04854
17	0.04616	0.75864	-0.000670348	0.04829	0.04623	0.00164
17.1	0.02951	0.71306	-0.06125	-0.10539	-0.02215	0.02484
17.2	0.18225	0.79005	-0.02047	0.0209	-0.05772	-0.05213
17.3	0.15242	0.70101	0.07749	0.07908	0.09982	-0.03229
17.4	0.11898	0.70533	-0.02904	-0.00654	0.00422	0.10135
17.5	0.00884	0.59307	0.03519	0.12639	0.02751	-0.00903
17.6	0.05053	0.69799	-0.06126	0.14038	0.0139	-0.02341
17.7	0.20042	0.76965	-0.05403	0.00764	0.10406	0.01757
17.8	0.16743	0.82892	0.01854	0.00524	0.1146	-0.0088
17.9	0.16619	0.72499	-0.07952	0.04105	0.06062	-0.00917
18	0.05079	0.77798	0.10093	0.05717	0.03848	-0.0001539
18.1	0.13374	0.59006	0.09855	0.07957	-0.01548	-0.02322
18.2	0.01977	0.62589	0.04269	0.05824	-0.08462	-0.12769
18.3	0.08248	0.81605	0.00757	0.08983	0.02219	-0.05071
18.4	-0.0039	0.66881	0.21111	0.08432	0.08036	-0.08292
18.5	0.14093	0.66009	-0.04455	0.03547	0.10459	-0.13841
18.6	0.1645	0.67076	-0.05012	-0.05885	0.02199	-0.02271
18.7	0.03155	0.72086	-0.0139	0.22003	0.0266	-0.07598
18.8	0.03019	0.6361	-0.03022	-0.06297	-0.01174	-0.05653
18.9	0.07326	0.74308	0.00289	0.1566	-0.03763	-0.0371
19	0.06383	0.66973	-0.03306	-0.01223	0.10223	-0.07526
19.1	0.15765	0.72036	0.12078	0.06908	-0.14795	0.01669
19.2	0.0751	0.60082	0.09908	0.11775	-0.04159	0.04741
19.3	0.1056	0.64914	-0.13986	-0.04263	-0.00268	-0.12032
19.4	0.14401	0.67351	0.10838	0.07771	0.10548	0.01255
19.5	0.13862	0.71676	0.03592	0.07966	0.12702	-0.06536
19.6	-0.04375	0.7424	-0.00296	-0.11317	-0.04626	0.17338
19.7	0.06213	0.7014	0.01333	0.00787	-0.06824	0.03636
19.8	0.02059	0.69276	0.08667	0.0479	0.02772	0.00273
19.9	0.02918	0.64093	0.01642	0.0289	-0.08929	0.00651
20	0.14085	0.67008	0.0063	0.04799	0.0344	0.18192
20.1	0.000572111	0.74547	-0.04267	0.13923	0.00974	-0.01563
20.2	-0.05886	0.686	0.12291	0.08472	-0.00794	-0.02733
20.3	-0.04707	0.69714	0.04083	0.14424	0.03617	-0.02543
20.4	0.10531	0.77457	-0.00928	-0.04046	0.08914	-0.06529
20.5	-0.00274	0.72495	-0.00313	-0.01489	-0.11426	-0.04188
20.6	-0.08574	0.63569	-0.14936	0.08748	0.07536	-0.04809
20.7	-0.00704	0.63141	-0.05689	-0.03436	-0.01175	0.08761
20.8	0.02877	0.73398	-0.08102	-0.00642	0.06584	-0.00674
20.9	0.01599	0.59242	-0.06044	-0.03529	0.01792	0.01711
21	0.00769	0.70031	0.01507	0.02144	-0.06433	-0.04579
21.1	0.0292	0.52361	-0.00841	0.20028	-0.05422	0.04822
21.2	0.09628	0.73256	0.04432	-0.04395	0.05387	-0.0801
21.3	0.04046	0.5995	-0.06946	0.0101	0.11893	0.12371
21.4	0.11284	0.74477	-0.03873	-0.09457	0.08264	0.04791
21.5	-0.06244	0.87346	0.16992	0.15571	0.08455	0.11206
21.6	0.02066	0.74336	-0.08294	-0.03872	0.05995	0.04134
21.7	0.12272	0.77073	-0.04642	-0.11251	-0.0225	0.0434
21.8	0.21372	0.66692	-0.04067	0.138	0.06106	-0.01003
21.9	0.07406	0.70555	-0.13736	0.12793	-0.01471	-0.01377
22	0.03148	0.73055	-0.04261	-0.00389	-0.00685	-0.02198
22.1	0.02597	0.59803	-0.01417	0.07729	-0.07742	-0.08508
22.2	0.04133	0.78379	0.19789	0.09918	0.06652	-0.0392
22.3	0.0822	0.6249	0.1384	0.03039	0.03458	-0.04626
22.4	0.13273	0.62303	0.01739	0.07239	0.14763	0.07315
22.5	-0.00512	0.79725	0.0685	0.05328	-0.0002874	0.05491
22.6	0.15176	0.87927	0.22349	0.02946	-0.06897	-0.11045
22.7	-0.01167	0.79838	0.04182	0.0533	0.10444	-0.05126
22.8	0.07169	0.67186	0.18631	-0.04715	-0.02735	-0.10319
22.9	0.01001	0.65254	-0.04451	0.06859	-0.00586	-0.07413
23	0.07658	0.73827	7.73533e-05	0.03247	-0.02195	0.03883
23.1	0.1918	0.61277	-0.2631	0.00227	0.15645	0.07345
23.2	-0.02185	0.78253	-0.02986	0.1313	0.113	-0.07837
23.3	0.05078	0.69258	-0.04322	-0.02792	0.16448	0.05145
23.4	0.23045	0.72783	0.07975	0.21654	0.12678	-0.07746
23.5	0.1853	0.77167	-0.13148	-0.08994	-0.02407	0.04933
23.6	0.11807	0.73968	-0.08253	-0.03556	-0.04221	0.01901
23.7	0.28501	0.76389	0.04658	-0.07828	-0.09312	0.01198
23.8	0.03246	0.77384	0.000768396	-0.0194	0.03675	0.00401
23.9	-0.04597	0.74764	-0.02992	-0.0478	0.07244	-0.04222
24	0.14089	0.75167	0.03069	-0.05269	-0.06033	-0.07266
24.1	0.02856	0.63278	0.02541	-0.09289	-0.01264	0.01966
24.2	0.09709	0.80823	0.1744	0.05038	-0.05431	0.0231
24.3	0.00172	0.73233	-0.01924	0.0496	-0.08725	0.02329
24.4	-0.09993	0.85597	0.13827	0.00491	-0.02968	0.03675
24.5	0.05003	0.60369	0.05697	0.07507	-0.14767	0.00509
24.6	0.08035	0.63065	-0.01435	0.03439	-0.12642	0.02338
24.7	-0.03875	0.8568	0.09599	0.0579	-0.08883	-0.0589
24.8	-0.01262	0.74601	0.04812	0.13626	0.01284	-0.00358
24.9	-0.06082	0.73628	0.05371	0.14216	-0.06447	-0.12688
25	0.14641	0.61943	0.06077	0.1049	-0.02637	-0.01421
25.1	0.25373	0.68945	-0.04275	-0.0228	0.08216	0.02523
25.2	0.02809	0.69255	0.06286	0.12047	0.06648	-0.10567
25.3	-0.10592	0.7142	-0.04836	0.13336	-0.02253	-0.0155
25.4	0.04772	0.61114	-0.04661	0.18903	0.16403	-0.11447
25.5	-0.01162	0.62532	0.10058	0.07229	-0.02337	0.04421
25.6	0.00618	0.83897	0.06737	-0.09883	-0.00782	-0.05286
25.7	0.18591	0.67706	-0.13304	0.00371	-0.1235	-0.08143
25.8	0.03446	0.63017	-0.08539	0.02594	0.09026	-0.06589
25.9	0.00764	0.7916	-0.09581	-0.04268	0.14754	0.00288
26	0.05261	0.65384	0.18062	0.01989	0.10241	-0.07185
26.1	-0.03409	0.61388	-0.09062	0.15415	-0.02612	0.00386
26.2	0.04093	0.74206	-0.123	-0.03519	0.00721	0.0238
26.3	-0.06013	0.64879	-0.01139	-0.09118	-0.11537	0.09821
26.4	-0.00901	0.6035	-0.02555	-0.02457	0.01928	0.13801
26.5	0.05657	0.59525	0.05447	0.15915	-0.06216	0.10056
26.6	0.00818	0.79403	0.09972	-0.05984	0.02771	-0.01545
26.7	0.03115	0.57528	0.15267	0.04973	0.10684	0.1489
26.8	0.06165	0.57801	0.0364	-0.03947	0.1347	0.00439
26.9	0.04951	0.75149	0.02381	0.00953	-0.00105	0.0526
27	0.06701	0.76797	-0.03117	-0.0119	0.09809	0.04129
27.1	-0.06209	0.62828	0.0525	-0.00338	-0.01209	-0.1089
27.2	0.07287	0.7542	-0.02358	-0.11044	-0.03798	-0.07925
27.3	0.07168	0.50944	0.08793	0.01107	0.10952	-0.0796
27.4	0.05452	0.6064	-0.08192	-0.05386	-0.0161	-0.0771
27.5	0.14555	0.57699	-0.13839	0.0171	0.0895	-0.03251
27.6	-0.03747	0.63718	0.02895	0.14064	-0.10355	0.08268
27.7	0.04373	0.74115	0.06188	0.15264	0.03332	0.11447
27.8	0.13365	0.56036	0.03182	0.13424	0.00834	-0.02919
27.9	0.0547	0.5758	0.03393	-0.22803	-0.03192	-0.03967
28	0.1444	0.66314	-0.01939	-0.02757	0.17321	-0.14891
28.1	0.04584	0.65688	-0.11872	-0.13197	0.14278	0.00471
28.2	0.03744	0.65985	0.02014	-0.12622	0.14201	0.01408
28.3	-0.04044	0.68616	0.00332	-0.05561	0.00477	-0.01075
28.4	-0.01536	0.66343	-0.09033	0.17762	-0.01979	0.12662
28.5	0.04818	0.61435	0.08606	-0.02946	0.07182	-0.01821
28.6	0.16585	0.57173	-0.04092	0.14793	-0.02469	0.08284
28.7	0.04943	0.70109	-0.00374	-0.06571	0.03668	-0.01323
28.8	-0.00764	0.08641	-0.15201	-0.18729	0.15217	-0.07183
28.9	-0.02592	0.0184	-0.11828	-0.07242	-0.08616	-0.08462
29	0.0123	-0.03411	0.0258	-0.05747	-0.03902	0.1178
29.1	0.01534	0.10648	-0.02545	0.05752	0.08775	0.11986
29.2	0.07506	0.13065	0.02657	-0.10223	0.01211	0.07332
29.3	-0.00322	-0.15037	-0.09619	-0.00169	-0.22557	-0.01842
29.4	0.07152	0.01969	-0.05956	0.00192	-0.03238	0.06352
29.5	0.01749	0.18083	-0.05282	0.05845	0.0442	0.00859
29.6	0.08934	-0.03986	-0.04503	0.06356	0.04682	0.02467
29.7	0.00338	-0.01164	0.10207	0.22189	-0.01309	0.07559
29.8	-0.1194	-0.07602	0.16665	0.13062	0.02547	-0.02141
29.9	0.01606	-0.02501	0.12042	-0.08807	-0.03077	-0.02038
30	0.04479	0.08563	0.18079	0.10264	0.00218	-0.06239
30.1	0.10612	0.08217	-0.11926	-0.02008	0.16744	0.04095
30.2	0.1756	0.02886	-0.01698	0.07	0.01122	0.15284
30.3	-0.06106	0.06618	0.12644	0.09721	0.01121	0.08797
30.4	0.04127	0.01698	0.11813	-0.01397	-0.11218	0.02603
30.5	0.04939	0.02739	-5.26631e-05	0.11711	0.06475	0.02324
30.6	-0.13118	0.02576	-0.01134	0.13195	0.01156	-0.14045
30.7	-0.03818	0.00347	-0.03948	0.10925	-0.05129	0.14936
30.8	-0.02733	0.02106	-0.02592	-0.09227	0.14591	0.03159
30.9	0.00676	0.15835	0.07889	-0.02365	-0.01873	-0.0333
31	0.01184	0.06761	0.06659	-0.0168	-0.07869	0.03666
31.1	-0.03135	-0.02938	-0.00272	0.08246	-0.07893	-0.0326
31.2	-0.04452	0.0753	-0.02653	0.06692	0.02193	-0.01535
31.3	0.06061	-0.05711	0.06533	0.0115	-0.06043	0.09489
31.4	0.04713	0.0425	-0.02604	0.06128	0.0394	0.0833
31.5	-0.04749	-0.00773	0.13292	-0.05323	0.01554	0.08642
31.6	0.02584	0.04957	0.03537	0.01335	-0.03028	0.11756
31.7	0.01018	-0.02688	0.10511	0.12869	-0.01069	0.04771
31.8	0.0389	0.02955	-0.00694	-0.06161	-0.04139	0.08476
31.9	0.02174	-0.000876751	-0.02655	-0.01576	-0.04606	-0.0727
32	0.01644	0.0414	0.02385	-0.09945	0.01581	-0.06355
32.1	0.07609	0.02125	-0.04509	-0.04431	0.20501	0.05473
32.2	0.27171	-0.032	-0.04228	-0.07551	0.01527	0.000647848
32.3	-0.05826	0.07957	0.09584	-0.10538	0.13312	-0.05499
32.4	0.00884	-0.03635	-0.01812	0.08533	-0.16381	0.00202
32.5	0.13614	0.00105	0.08853	0.03495	0.07154	0.0764
32.6	-0.02826	0.00972	0.04552	0.09186	-0.09523	0.05925
32.7	0.07279	0.01893	0.11982	0.23575	0.05748	-0.02595
32.8	0.11395	-0.01369	0.00866	-0.10389	0.08285	0.08553
32.9	-0.16878	0.08545	-0.08482	0.07877	-0.05046	-0.10048
33	0.14949	-0.01322	-0.09111	0.03078	-0.00568	0.02885
33.1	-0.1288	0.09893	-0.0556	-0.13299	-0.05294	0.05267
33.2	-0.12026	0.04976	-0.08033	-0.05748	0.07909	0.13595
33.3	0.05357	0.16429	-0.00482	-0.07034	0.0342	-0.10418
33.4	-0.07133	0.0889	-0.08087	-0.03923	0.00165	-0.07462
33.5	-0.05578	0.07655	0.00399	-0.02665	-0.13514	-0.01789
33.6	-0.000253345	0.01318	-0.06805	0.12711	-0.06507	0.00516
33.7	0.00387	0.02813	-0.16055	0.14355	-0.00395	0.03659
33.8	0.07453	0.0204	-0.05403	-0.06294	-0.18027	0.00343
33.9	0.05876	0.06263	0.02556	0.02551	0.00139	-0.03325
34	-0.00144	0.15867	-0.01231	0.11641	0.05188	0.05361
34.1	-0.0244	0.03975	-0.00248	0.1797	0.01911	-0.04638
34.2	-0.15604	0.04528	-0.02292	-0.00765	0.01086	-0.07382
34.3	-0.04445	0.13125	-0.01468	-0.20699	-0.05869	0.05143
34.4	0.10658	0.04925	0.0515	-0.0394	0.03517	-0.11123
34.5	-0.09646	-0.03863	-0.04453	0.04191	-0.00667	-0.10446
34.6	-0.09631	0.05664	0.08286	0.17314	-0.13482	0.02028
34.7	0.18531	0.02591	0.18463	0.03456	0.0283	-0.01475
34.8	0.0361	0.01617	-0.06207	-0.06099	-0.00986	-0.05395
34.9	-0.08656	-0.01445	0.07197	-0.01147	0.03891	0.02031
35	-0.08599	-0.00163	0.12553	-0.02309	0.01094	0.04646
35.1	-0.10424	0.17058	-0.0747	-0.03957	0.09518	0.06542
35.2	-0.06582	0.02019	0.07719	-0.02281	0.12996	-0.08926
35.3	0.08603	0.04779	0.04062	0.07359	0.13102	-0.06427
35.4	-0.07557	-0.07437	0.02688	-0.17076	0.17689	-0.08866
35.5	-0.000192799	0.15469	-0.03925	0.03571	-0.04111	0.05966
35.6	-0.02826	0.01864	-0.01477	-0.0332	0.05385	0.04575
35.7	-0.0253	0.11877	-0.09407	0.0956	-0.03838	0.06437
35.8	-0.04014	0.09713	0.07488	-0.00835	0.00090689	-0.06992
35.9	0.01393	0.00807	0.00932	-0.02314	0.17336	0.02501
36	0.02223	0.15397	0.03779	0.12734	0.01895	0.14218
36.1	-0.04631	0.02595	-0.02181	-0.05682	0.07043	-0.08734
36.2	0.03323	-0.00189	-0.13724	-0.06343	-0.00995	-0.00575
36.3	0.06292	0.06641	0.05992	-0.03712	0.06792	0.08591
36.4	0.13412	0.01961	-0.02688	0.02086	-0.10743	0.03391
36.5	0.06113	0.0446	-0.000801792	-0.01284	0.11371	0.06591
36.6	0.06683	-0.01723	0.01326	0.16183	0.18483	0.11027
36.7	0.12621	-0.0502	-0.03896	-0.08153	0.14366	0.1208
36.8	0.02397	-0.09396	0.09661	0.0623	0.05871	-0.0182
36.9	0.05063	-0.06396	-0.09094	-0.0089	0.08143	0.02505
37	0.02445	0.06334	0.14396	-0.0198	-0.03476	0.11803
37.1	0.04713	0.08025	0.05522	-0.07551	0.10164	0.000960986
37.2	-0.015	0.02819	-0.07088	-0.02471	0.16079	-0.02135
37.3	0.03684	-0.04851	0.01528	0.03046	-0.03409	-0.08701
37.4	0.117	-0.0576	0.08565	0.00351	0.05179	0.02723
37.5	-0.04738	-0.06808	0.07834	0.03735	-0.03015	0.08314
37.6	0.04712	-0.08201	-0.03772	0.12215	0.07203	0.04235
37.7	0.000966176	-0.07814	-0.15052	-0.000750149	0.01085	0.08696
37.8	-0.0492	-0.15059	0.01324	0.08121	0.06743	0.00813
37.9	0.00929	0.02855	0.06835	0.05808	-0.05439	-0.06415
38	0.02984	0.1196	-0.02849	-0.03473	0.067	0.0464
38.1	0.08885	-0.01349	-0.10794	-0.00325	-0.000913824	0.04371
38.2	-0.07809	0.07124	0.06706	-0.02927	-0.04957	0.04776
38.3	0.05723	-0.01236	0.06137	-0.13465	-0.01893	-0.04316
38.4	0.03374	0.08921	-0.08454	-0.00023299	0.08837	-0.09178
38.5	0.12174	0.07626	-0.1628	-0.03423	0.05012	0.01011
38.6	-0.0033	0.00788	-0.04263	0.03742	0.04444	-0.13925
38.7	-0.10883	-0.00065155	-0.00973	-0.0173	0.07845	0.02967
38.8	0.07018	-0.02125	0.12346	-0.11771	0.16458	-0.11966
38.9	-0.04448	-0.02523	-0.22889	-0.13654	-0.06895	-0.0641
39	0.02382	0.03179	0.02785	0.0299	0.04027	-0.16392
39.1	-0.03903	0.05666	0.21662	0.01148	-0.06381	-0.14583
39.2	0.11965	0.14759	-0.0396	0.05108	-0.01423	-0.06898
39.3	0.0669	-0.05672	0.0918	0.04265	-0.09256	-0.11281
39.4	-0.10532	0.03548	-0.1274	-0.04801	0.11163	-0.30085
39.5	0.1132	0.11739	-0.04535	0.13768	0.1498	-0.00337
39.6	0.11425	0.05692	-0.01969	-0.14038	-0.05325	-0.18753
39.7	-0.05741	0.02159	0.04844	-0.04699	0.17757	-0.00879
39.8	-0.08594	0.00658	0.00838	-0.23196	-0.05585	0.03394
39.9	-0.06952	0.05521	0.04158	-0.06062	0.04209	-0.00411
40	0.06322	0.08372	0.05982	0.05461	0.0869	0.03769
40.1	0.13819	0.07325	0.09311	-0.04429	0.04048	-0.03688
40.2	0.11154	-0.05015	0.07987	-0.09958	0.0587	0.0118
40.3	-0.15894	0.11822	0.0239	0.04812	0.09218	-0.01461
40.4	-0.07361	0.04799	0.13132	-0.03108	-0.03566	-0.02996
40.5	0.00925	-0.06388	0.14812	-0.06495	-0.02015	0.13757
40.6	-0.02601	-0.11493	0.00723	0.05594	-0.00949	0.10776
40.7	0.05047	0.17155	-0.01367	0.10605	1.00166e-05	-0.04652
40.8	0.03156	-0.03713	0.12131	0.08657	-0.04139	0.02526
40.9	0.04564	-0.00876	-0.08177	0.09088	-0.05663	0.06679
41	0.1077	-0.03972	-0.12559	0.01473	-0.04034	0.00895
41.1	-0.23949	-0.01046	-0.1617	0.16815	0.02879	-0.02138
41.2	-0.07383	-0.02933	-0.06866	-0.02405	0.148	-0.01179
41.3	0.04831	-0.06052	-0.15175	0.02803	-0.15664	-0.12505
41.4	-0.07074	0.07335	0.16454	0.04366	0.03194	0.06583
41.5	-0.0067	-0.00378	0.02344	0.07845	0.05631	-0.02134
41.6	0.05723	0.02405	-0.06629	0.0198	-0.0356	-0.03958
41.7	0.02359	0.02288	0.00355	-0.00843	0.07119	0.06715
41.8	-0.03113	0.24821	0.12134	0.03712	-0.12321	0.0423
41.9	0.06043	-0.00247	0.06201	0.13638	0.01246	0.0793
42	-0.05888	-0.07202	0.08816	0.05299	0.08614	-0.0059
42.1	0.08076	-0.00355	-0.22652	0.12118	0.04651	0.09832
42.2	-0.03602	0.11703	0.00155	-0.00623	0.15372	-0.00593
42.3	-0.05522	-0.09212	0.15017	0.16834	0.05385	0.15721
42.4	0.01757	-0.08216	-0.00632	-0.01727	-0.02376	-0.02958
42.5	0.2044	0.05993	-0.09358	0.13417	-0.03066	0.12066
42.6	-0.01846	0.04858	-0.07535	-0.08433	0.12459	0.02495
42.7	0.06775	0.06682	-0.07636	0.08103	0.07289	0.09023
42.8	0.07341	0.1309	-0.06834	0.10504	-0.03941	-0.05486
42.9	0.04965	0.07935	-0.02918	-0.01017	0.1556	0.0622
43	-0.06195	0.04853	-0.000510503	0.06789	0.0778	-0.16734
43.1	0.2307	-0.00989	-0.10035	0.07767	0.09435	-0.04886
43.2	0.13641	-0.10348	0.0869	-0.04984	0.0802	0.06703
43.3	0.08344	-0.0239	0.15736	-0.03937	-0.00703	0.04001
43.4	-0.00877	0.09627	0.03496	-0.11624	-0.13467	-0.07991
43.5	-0.02413	0.02735	0.1455	0.04092	0.000225631	-0.01624
43.6	0.05264	0.02241	0.00709	0.12741	0.00728	-0.00652
43.7	0.0682	0.20402	0.08714	0.02912	0.03159	-0.1016
43.8	0.04025	0.06278	0.12003	0.02296	0.05752	0.08929
43.9	-0.0637	0.15033	-0.08246	0.0576	0.1259	-0.04269
44	0.01784	0.02836	0.03163	0.0832	0.13554	0.02629
44.1	0.0465	0.09947	-0.10388	0.03088	-0.05642	0.06975
44.2	0.05733	0.11649	0.02896	0.04192	0.0839	0.08909
44.3	0.07697	0.07134	-0.08798	0.07338	0.00115	0.06341
44.4	0.20031	-0.02605	0.04527	0.07903	0.09316	-0.01215
44.5	-0.02016	-0.08923	0.02352	0.12806	-0.04929	0.03868
44.6	-0.05919	-0.07001	-0.02214	0.16477	0.06936	0.01011
44.7	0.03109	0.06831	-0.0711	0.04633	0.04112	0.00399
44.8	0.04311	-0.038	0.08532	0.11916	-0.04193	0.07709
44.9	-0.12944	-0.00501	0.14984	0.1286	0.05326	0.08928
45	-0.02228	-0.11428	0.09195	-0.0228	0.04691	0.08183
45.1	0.10487	-0.05066	0.04713	0.07894	-0.09511	-0.07213
45.2	-0.08092	-0.05494	0.1252	0.14783	-0.15884	-0.04804
45.3	0.09837	-0.13447	0.12975	0.03306	0.01421	-0.07077
45.4	-0.03374	-0.03039	-0.07102	0.0135	0.1311	-0.09912
45.5	0.06865	0.01404	0.09828	0.03168	-0.02724	0.09958
45.6	0.03009	0.03711	0.15197	0.23121	0.02424	-0.038
45.7	-0.10094	0.11934	-0.05723	0.02171	-0.14092	-0.06365
45.8	-0.01464	-0.03662	0.01922	-0.06085	-0.00237	0.00219
45.9	-0.02873	0.01026	-0.12664	0.01035	0.06224	-0.02176
46	0.07297	0.05056	0.06491	-0.00798	0.07471	-0.02804
46.1	-0.07712	-0.06329	-0.00126	-0.07248	-0.04682	0.03016
46.2	0.07677	-0.01853	-0.08272	0.08471	0.00238	0.14592
46.3	-0.10362	-0.0856	0.00982	0.03706	-0.05932	-0.08214
46.4	0.11579	-0.0587	0.04587	-0.08051	-0.03168	-0.12423
46.5	0.0766	0.05173	0.03605	0.07541	0.06577	0.07522
46.6	-0.05456	0.0984	0.07056	-0.10718	0.12794	-0.03347
46.7	0.02315	-0.01215	-0.00732	-0.04169	0.02811	0.06017
46.8	0.04151	0.16276	-0.03527	0.0009696	0.01392	0.07226
46.9	0.00721	-0.06515	0.01707	-0.00136	-0.02064	-0.04639
47	0.0497	0.09216	-0.13928	-0.09694	-0.0418	-0.07263
47.1	-0.00694	-0.03455	0.05395	-0.02405	0.05141	-0.08525
47.2	-0.06669	-0.02841	-0.03644	0.15739	-0.00474	-0.07642
47.3	-0.0195	0.01382	-0.03343	-0.0271	0.07688	0.10314
47.4	0.10848	0.08538	0.09007	0.00891	-0.00828	0.02366
47.5	-0.14623	0.12664	0.15545	0.02914	0.11604	0.04172
47.6	0.02904	0.03496	-0.12567	-0.03864	-0.03172	-0.02263
47.7	-0.05071	0.07029	-0.0462	0.01094	-0.06166	0.05172
47.8	0.04228	0.09864	-0.06149	0.01168	0.13421	0.03584
47.9	-0.06618	0.0471	0.01465	0.01568	0.14429	0.00616
48	-0.09517	0.11459	0.10113	0.0764	0.04553	-0.04857
48.1	-0.06659	-0.01149	0.2114	-0.03722	0.04168	0.05661
48.2	-0.08982	0.08338	-0.14226	-0.03641	0.05314	-0.02136
48.3	0.03661	-0.04184	-0.10949	0.02347	0.03438	-0.04088
48.4	-0.05233	0.13372	-0.03556	0.01885	0.01172	0.01636
48.5	-0.02477	0.01167	-0.05564	-0.0285	0.22288	-0.02378
48.6	0.17523	0.08585	-0.05194	0.03891	-0.11339	-0.04659
48.7	-0.08349	0.01915	0.03923	-0.13562	-0.04685	0.06801
48.8	-0.14203	0.09836	-0.1572	0.11148	-0.09674	-0.00577
48.9	0.11807	0.1603	-0.03166	0.13345	0.01148	0.05561
49	-0.0147	0.11879	-0.01228	0.02619	-0.02567	0.0242
49.1	-0.02667	0.0143	-0.21469	0.03456	0.05028	-0.08441
49.2	0.0221	0.09188	0.00859	-0.000391738	-0.01097	0.08414
49.3	-0.13053	0.03682	-0.00357	-0.0537	-0.02738	0.09778
49.4	0.03317	-0.00128	-0.17196	0.05919	-0.03242	-0.10906
49.5	0.07673	0.01945	-0.08472	0.02655	0.06457	0.06512
49.6	0.10031	0.00441	0.00588	0.03279	-0.01245	-0.01725
49.7	-0.10589	0.08579	-0.07126	-0.12904	0.15213	-0.07348
49.8	0.0427	-0.03814	0.06046	0.13905	0.12409	0.04256
49.9	-0.02174	-0.03463	0.03583	-0.062	0.06014	-0.02933
50	-0.08599	0.10539	-0.07582	-0.00938	-0.01334	0.00199
50.1	0.00148	-0.03427	0.09152	0.02591	0.04716	-0.03993
50.2	-0.08215	-0.01187	-0.14915	-0.1889	0.04215	-0.03572
50.3	0.10378	-0.01783	-0.05532	-0.0688	-0.08444	0.03231
50.4	-0.07036	-0.00636	-0.179	0.18116	-0.03111	-0.09491
50.5	0.02671	0.20548	0.18279	0.03378	-0.14624	0.02573
50.6	-0.02261	-0.05038	0.20616	0.12358	-0.02212	-0.04049
50.7	0.02803	0.15288	0.18766	0.19043	0.13817	-0.00416
50.8	-0.09026	0.03969	-0.02839	0.08052	-0.01079	0.01371
50.9	0.07416	0.01383	0.02246	-0.09566	0.00997	0.05096
51	-0.09669	-0.03129	0.05933	-0.19097	-0.03393	-0.03298
51.1	0.06318	0.05121	-0.07733	0.20863	0.0389	0.10561
51.2	-0.07473	-0.04587	0.17349	0.07155	0.14984	0.04918
51.3	-0.01085	0.0291	-0.00365	0.09974	0.10646	-0.06271
51.4	0.0296	0.01645	0.08252	0.02892	0.02063	0.09273
51.5	-0.01299	0.03443	-0.21099	0.00181	0.04799	0.11875
51.6	0.07637	0.10009	0.05059	-0.05883	-0.01881	-0.06395
51.7	0.0229	-0.00245	0.06544	0.03918	0.01566	0.04568
51.8	-0.07122	0.0012	0.02158	0.14569	0.14419	-0.00522
51.9	0.16349	0.02494	0.05588	0.12414	0.07589	-0.05733
52	0.05873	0.06841	0.01878	-0.03641	0.03022	0.08562
52.1	-0.08597	-0.07203	-0.14235	0.02549	0.01366	-0.08303
52.2	0.05125	-0.01792	-0.14079	0.13734	0.07109	0.04317
52.3	-0.02643	0.03493	0.000188959	0.06805	-0.12036	-0.01625
52.4	0.03239	0.03087	-0.01948	0.10198	-0.02204	0.00978
52.5	0.05319	0.10459	0.15641	-0.01728	-0.03105	-0.03371
52.6	0.00959	0.10845	0.04562	0.05506	-0.03632	-0.00814
52.7	0.08632	0.02266	-0.01054	-0.02364	0.13115	-0.01314
52.8	0.05754	0.03481	0.00982	0.29889	-0.08111	-0.02912
52.9	-0.000675759	0.06203	0.05541	-0.02904	-0.01421	-0.02931
53	0.05662	0.02449	-0.04841	0.17518	0.0771	0.0697
53.1	-0.05158	0.02446	0.01916	-0.04752	-0.03455	0.00745
53.2	-0.18004	0.06923	0.09479	0.11121	0.03378	0.03324
53.3	-0.00743	0.00668	-0.0004263	-0.00438	-0.07348	0.04218
53.4	0.12689	0.06241	0.00498	0.05109	-0.0273	0.01086
53.5	-0.04058	0.00162	0.04577	0.10506	-0.14258	0.06016
53.6	0.03129	0.10282	-0.00123	0.14699	0.0739	0.10528
53.7	-0.0188	0.05427	-0.04183	0.06373	-0.01007	-0.01893
53.8	0.06977	0.00138	-0.0556	0.26185	-0.00806	0.07468
53.9	0.04047	0.0419	0.12915	0.05185	-0.0611	0.02309
54	0.03937	-0.02285	-0.0438	0.11035	0.0183	0.11878
54.1	-0.02671	0.01806	-0.01558	0.08255	-0.02336	0.04746
54.2	0.05661	0.04991	-0.09532	0.13662	-0.05686	0.05542
54.3	0.10454	0.04366	-0.10015	0.18539	-0.04693	0.06598
54.4	0.09536	0.01051	0.13381	0.12371	-0.09183	-0.09733
54.5	0.11409	0.03725	0.08841	-0.06825	0.12798	0.05524
54.6	0.0228	-0.00566	0.00184	0.05634	0.12422	0.06642
54.7	0.02196	0.11921	0.11911	0.14187	0.0436	0.0303
54.8	0.05124	0.05436	0.04473	-0.01526	-0.08558	-0.1195
54.9	0.13936	-0.01144	-0.04396	0.03742	-0.03187	0.08064
55	0.03095	-0.04877	-0.11207	0.02642	0.1504	-0.01194
55.1	0.07694	-0.08397	-0.00733	-0.04	0.01191	-0.08321
55.2	-0.03369	0.05215	-0.17943	0.05877	-0.00599	-0.03203
55.3	0.18411	0.04756	0.03276	0.00726	-0.06053	0.10806
55.4	0.00391	0.05924	0.01086	0.02249	-0.00778	0.16523
55.5	0.03466	0.09198	-0.0827	0.00528	0.13013	-0.17663
55.6	0.12789	-0.13056	-0.01783	0.1305	0.02163	0.09448
55.7	0.07079	-0.07332	-0.12152	-0.09983	0.0674	0.0532
55.8	0.07514	-0.04701	0.0353	-0.056	-0.0238	0.04877
55.9	0.22782	-0.19731	-0.13913	-0.10596	0.2822	0.00401
56	0.0766	0.04036	-0.17401	0.19584	0.10152	-0.11292
56.1	-0.04059	-0.06517	-0.15687	0.11585	0.0241	0.02293
56.2	0.09137	0.0342	-0.15258	0.0859	-0.07316	-0.00476
56.3	-0.04899	-0.10129	0.02902	-0.03823	-0.05276	-0.02078
56.4	0.0552	-0.14379	-0.01431	0.07428	0.02332	0.00317
56.5	0.09374	-0.04434	-0.07563	-0.04114	-0.01387	0.0641
56.6	0.13948	0.00199	-0.04527	0.0304	0.11496	0.0764
56.7	0.1168	-0.10064	-0.04137	0.17089	0.0012	0.12056
56.8	-0.06526	0.09394	-0.03937	0.05337	-0.05647	-0.00141
56.9	0.02154	0.07324	0.05359	-0.0228	0.05304	-0.00503
57	0.14714	0.02022	0.11277	-0.05262	0.05408	0.10316
57.1	-0.16143	-0.05565	-0.06208	-0.0215	-0.03109	-0.02825
57.2	-0.00972	-0.06625	0.06641	0.08006	0.05333	-0.04607
57.3	0.17073	0.09415	0.01094	0.01954	-0.0789	0.12886
57.4	0.02585	-0.0793	0.08992	0.01821	0.18174	0.00584
57.5	0.05118	-0.02063	-0.06331	-0.06704	0.20965	-0.02268
57.6	0.11756	0.02429	-0.03019	-0.07895	0.02373	0.1622
57.7	-0.05779	-0.07618	-0.14409	-0.1339	-0.14446	0.14329
57.8	-0.00352	-0.07568	0.07116	-0.17452	-0.08339	-0.06286
57.9	-0.08437	0.09302	-0.08039	0.06273	-0.01317	0.10995
58	-0.07711	-0.08947	0.11756	-0.00224	-0.07531	-0.03584
58.1	0.04253	-0.02988	0.13122	0.05288	-0.02775	0.12607
58.2	0.00687	0.10237	0.0457	-0.01709	0.00425	0.06889
58.3	0.08617	0.09796	-0.04489	0.10592	-0.04256	0.12303
58.4	-0.03677	0.076	0.03417	-0.01956	-0.11633	0.0374
58.5	0.1628	-0.03278	0.05864	0.022	0.07219	-0.06826
58.6	-0.07155	-0.04204	0.07303	-0.06605	0.12793	-0.01224
58.7	0.03092	0.02402	0.11616	0.01297	0.01018	0.0403
58.8	-0.0738	0.12742	0.09669	-0.03568	0.00853	0.01492
58.9	0.07992	0.04238	0.01535	0.03019	0.03836	0.16147
59	0.00753	-0.02862	-0.09537	0.0465	0.03102	0.04942
59.1	-0.02171	-0.04344	-0.01808	0.000344872	0.01434	0.07626
59.2	-0.11991	-0.04206	-0.14779	-0.04747	0.06551	0.00951
59.3	0.0937	0.09421	0.04648	-0.09158	0.03929	-0.00275
59.4	-0.0458	0.01417	-0.08489	-0.01573	-0.16757	0.09883
59.5	0.01885	0.04656	-0.16154	-0.03972	0.02	-0.05529
59.6	0.12929	0.08977	-0.13311	0.10118	0.0557	-0.06205
59.7	-0.06876	0.05934	-0.10589	-0.04426	0.10141	0.04313
59.8	-0.04167	0.03912	-0.05303	0.04812	-0.02411	0.08851
59.9	0.17979	-0.01724	0.02686	-0.02481	-0.00629	0.1232
60	-0.05019	-0.00809	-0.1619	-0.02818	-0.13521	0.06879
60.1	-0.05957	-0.05442	-0.04351	0.17459	0.04571	0.0444
60.2	-0.05585	-0.00101	-0.09319	-0.0454	-0.05089	-0.03806
60.3	-0.01183	0.07892	-0.23336	0.03635	-0.10191	0.09979
60.4	-0.03394	-0.10593	0.01423	-0.09187	-0.14373	0.10201
60.5	-0.09424	0.10571	-0.09025	0.08401	0.09192	-0.05297
60.6	0.0219	0.11734	-0.0176	0.01931	-0.03168	-0.03804
60.7	0.02143	0.07952	-0.00131	0.22044	0.08338	-0.01747
60.8	0.02128	-0.0601	0.05827	0.14556	-0.01787	0.04977
60.9	0.10646	-0.0166	-0.02927	-0.0093	0.01357	-0.01268
61	0.04699	0.00451	-0.03177	0.09486	-0.01392	-0.13692
61.1	0.08626	0.11778	-0.13592	0.03839	0.12308	0.000609262
61.2	-0.01986	0.05557	-0.01623	-0.1204	0.1036	-0.08742
61.3	-0.06182	0.18144	0.01941	-0.11875	-0.13601	-0.0429
61.4	0.25513	-0.000697356	0.03159	0.02859	0.01272	-0.09517
61.5	0.14104	0.04672	0.05923	-0.00599	-0.0381	0.06524
61.6	0.1125	0.06522	0.01791	0.01091	-0.06931	0.02359
61.7	-0.13087	-0.0449	0.06557	0.12972	0.00538	0.07618
61.8	-0.04887	0.07813	-0.01322	0.07721	0.02391	-0.06183
61.9	-0.03401	0.04954	0.0293	0.10118	-0.0196	0.0386
62	-0.06924	-0.15513	0.07412	0.29873	-0.03763	-0.00802
62.1	-0.06566	0.00597	-0.03686	-0.17177	0.06805	0.05537
62.2	0.07825	-0.02125	0.05704	-0.07024	0.14899	-0.02205
62.3	0.00116	-0.01099	0.04655	-0.10452	-0.03237	0.01947
62.4	0.12558	0.02595	-0.06019	0.04311	0.01441	0.06222
62.5	-0.0679	0.02077	-0.17334	-0.03938	-0.07383	-0.04553
62.6	0.02367	0.07508	-0.0477	0.04818	-0.0425	0.12465
62.7	-0.03446	-0.01194	-0.11648	-0.01264	0.02999	-0.01496
62.8	0.00925	-0.04895	-0.11059	0.20552	0.05931	0.03039
62.9	0.04866	0.0342	-0.1317	-0.07178	0.10285	0.11346
63	0.0039	0.08661	-0.00918	0.0175	-0.0106	0.04783
63.1	0.03181	0.07483	-0.04565	-0.03847	0.11058	-0.09375
63.2	0.00439	0.04058	-0.04629	0.13267	0.05731	0.0228
63.3	0.06487	-0.01104	-0.13112	-0.0304	0.04152	-0.01549
63.4	-0.02391	0.02849	-0.08029	-0.02232	-0.14604	-0.03803
63.5	0.10081	-0.06533	0.11215	-0.21887	0.00615	0.06474
63.6	0.05613	0.08694	0.04978	0.01277	-0.06071	0.02805
63.7	-0.03995	-0.13218	0.05645	-0.24865	0.20975	0.12775
63.8	0.02049	-0.08944	-0.04856	0.04725	-0.04563	-0.13273
63.9	-0.0298	0.04713	0.0667	0.14846	-0.05106	0.04842
64	0.01675	0.0545	0.06175	-0.15031	-0.03942	0.09294
64.1	0.03101	-0.00617	0.04667	-0.04417	0.06001	0.0988
64.2	-0.03242	0.04027	-0.01256	-0.05823	0.09165	-0.04826
64.3	0.12753	0.11777	-0.15334	0.00742	-0.11256	-0.0855
64.4	0.00109	0.03024	0.01236	0.08962	-0.02231	0.06557
64.5	0.13083	-0.08475	0.16357	0.04551	-0.01845	0.09628
64.6	0.12168	0.08441	0.05361	-0.09813	-0.00396	0.00335
64.7	0.12501	0.08726	0.11897	0.05818	0.03251	0.00604
64.8	0.01857	0.10917	0.10119	-0.0347	0.00244	0.02978
64.9	0.11633	0.05609	0.00511	0.07915	0.0452	0.00235
65	0.08216	0.02402	-0.13342	-0.02198	-0.07912	0.02739
65.1	-0.05427	0.03475	0.06595	-0.03354	0.0522	0.0494
65.2	0.02714	0.03019	-0.02376	0.21142	-0.0116	-0.00289
65.3	-0.09419	0.10181	0.13128	-0.1085	-0.13862	0.15139
65.4	0.15161	-0.01839	0.00542	-0.04544	-0.05652	0.06852
65.5	0.018	-0.00575	0.11032	0.1184	-0.02754	0.08942
65.6	0.04342	0.09908	0.02219	-0.17577	-0.00921	0.09076
65.7	0.08484	0.10692	-0.00765	-0.06786	0.04125	0.04203
65.8	-0.01875	0.14702	0.03491	0.03114	0.02136	0.13682
65.9	0.0186	0.05467	-0.13229	0.0179	0.13307	0.07503
66	0.0883	-0.04217	-0.07545	-0.01729	-0.11146	0.02268
66.1	0.13753	0.12977	-0.10325	0.05568	0.07713	-0.02931
66.2	-0.01047	0.08186	-0.04225	-0.07981	0.19576	-0.01338
66.3	0.03775	-0.07983	0.02662	-0.15799	0.12269	0.05762
66.4	-0.02965	-0.01654	0.00912	0.07509	0.11405	-0.17048
66.5	0.07649	-0.03673	0.05271	0.01593	0.05591	0.03003
66.6	0.04782	-0.04366	-0.04729	0.0353	-0.01289	-0.04808
66.7	0.04156	-0.02689	-0.07908	0.03433	0.06672	-0.0201
66.8	0.03186	0.06368	0.1295	-0.05961	-0.12018	0.05049
66.9	0.09479	-0.01481	-0.02191	-0.00602	-0.04949	-0.03776
67	0.05422	0.08846	0.1235	0.19604	-0.08609	-0.00394
67.1	0.06463	0.08611	0.000334675	0.03225	0.05062	-0.00709
67.2	-0.01079	0.10224	0.04049	0.21	-0.01602	0.02214
67.3	0.02357	-0.0037	-0.14815	-0.12996	0.00779	-0.03949
67.4	0.06032	0.13161	-0.08069	0.1178	0.02137	-0.08264
67.5	-0.07024	-0.02471	-0.09991	0.18167	0.07866	-0.02868
67.6	-0.01607	0.15215	-0.01435	-0.14118	-0.06662	-0.04898
67.7	-0.05094	-0.03688	-0.15166	-0.11037	-0.07721	0.00481
67.8	-0.03844	0.14744	-0.17378	0.04882	0.03267	-0.09138
67.9	-0.03779	0.03282	-0.06599	0.02507	0.02457	0.04404
68	0.02363	-0.03233	0.00181	0.08543	0.06603	0.05827
68.1	0.06781	0.05455	0.02362	0.02125	-0.04407	0.02666
68.2	0.08306	-0.05781	0.15823	-0.02326	-0.05797	0.04723
68.3	0.12426	-0.01112	0.06389	0.02201	-0.00381	-0.02104
68.4	0.2035	-0.08155	-0.03624	0.05084	0.02332	0.12629
68.5	0.1714	0.13264	0.04796	-0.14621	-0.06277	0.0489
68.6	-0.09419	-0.01075	-0.02472	-0.07584	-0.05332	-0.04842
68.7	0.00401	0.000262588	-0.09331	-0.14974	0.07764	0.04543
68.8	-0.0299	0.0254	0.03741	-0.02497	0.10383	-0.00862
68.9	0.02954	0.00184	-0.04421	0.09898	-0.04452	0.08278
69	0.10043	-0.06385	0.09426	-0.04418	0.06812	-0.05338
69.1	0.12658	0.1624	0.0539	-0.0124	0.11659	0.10814
69.2	-0.05294	-0.0383	-0.15143	0.06735	0.01971	0.02773
69.3	-0.03518	0.14906	0.05236	0.07059	0.10305	0.01509
69.4	0.04828	0.00353	0.17215	0.19878	0.14423	0.06934
69.5	0.03821	-0.00502	-0.06221	0.00547	0.07293	0.03968
69.6	0.07784	-0.01013	-0.09564	0.07806	0.10526	0.01662
69.7	-0.0471	0.000570325	-0.03467	0.04471	-0.09964	0.01095
69.8	-0.1941	0.02788	0.01355	0.01007	-0.02265	-0.05671
69.9	0.17253	-0.00844	0.01756	-0.06668	0.07454	-0.05651
70	0.00318	-0.02602	-0.12395	0.02481	-0.05102	-0.11263
70.1	-0.05411	0.06436	-0.05521	0.06195	0.18141	-0.0368
70.2	-0.03117	-0.05362	0.09779	0.0071	0.06495	0.00493
70.3	-0.00546	0.0614	-0.04015	0.01001	0.14231	0.01854
70.4	0.01687	-0.03373	0.08599	-0.06867	0.03071	-0.000759381
70.5	-0.03258	-0.10204	-0.02509	-0.01713	0.01494	0.09143
70.6	-0.02447	0.04796	-0.06761	0.05987	-0.00657	-0.01902
70.7	-0.05053	0.03404	0.15	-0.01911	0.06411	0.08398
70.8	0.09751	-0.03769	-0.02931	-0.06306	-0.04247	0.0248
70.9	-0.04294	-0.02641	0.02359	-0.04443	0.14091	0.01025
71	0.08185	-0.06831	0.00219	-0.10694	0.01074	0.06043
71.1	0.02336	-0.00448	-0.02607	0.02538	-0.01357	0.02807
71.2	-0.06091	0.000288606	0.05151	-0.01015	0.14969	-0.09117
71.3	0.0243	-0.09854	0.14605	0.0494	0.16796	0.06469
71.4	0.16503	0.03696	0.02984	0.083	0.06149	0.0413
71.5	-0.03521	0.05102	-0.10735	-0.01796	-0.14369	0.03877
71.6	0.05909	-0.05771	-0.05479	-0.00719	-0.01746	0.01023
71.7	0.00702	-0.02651	0.06287	0.05873	-0.06337	-0.01144
71.8	0.03236	-0.09386	0.04866	0.07148	-0.06143	0.03097
71.9	-0.00274	-0.06829	0.16201	0.09024	0.02376	-0.1274
72	-0.02534	0.10899	0.0142	0.0371	0.03524	0.01536
72.1	-0.08335	-0.17899	0.01507	-0.04303	-0.02704	0.10894
72.2	0.0768	-0.12898	0.1801	0.06991	-0.15759	-0.00385
72.3	-0.14362	0.03826	0.0786	0.0398	0.01125	0.02321
72.4	0.04851	0.0223	-0.02831	0.10354	0.08857	-0.06537
72.5	-0.12289	-0.02372	-0.02442	0.03638	-0.1352	-0.03658
72.6	0.0747	0.00931	-0.00013858	-0.04775	0.13906	0.01273
72.7	-0.06641	0.06747	-0.03363	0.05087	0.09454	0.13159
72.8	0.07738	-0.000409843	-0.27107	0.00156	0.05087	0.04448
72.9	0.17975	0.1275	0.05502	0.00342	0.03003	0.13194
73	0.09481	-0.12553	-0.13564	0.08992	0.00481	-0.03276
73.1	0.10675	0.11464	0.05288	0.09987	0.10075	0.07662
73.2	0.04071	0.06454	0.01018	-0.00815	0.06417	0.12653
73.3	0.07907	0.18847	-0.09131	-0.11598	0.05453	-0.00499
73.4	0.01379	-0.08582	-0.08225	0.12432	-0.13662	-0.00387
73.5	0.05503	0.03246	0.05773	0.1115	0.09177	0.01101
73.6	0.00967	0.02922	-0.08842	0.07244	0.04056	0.02717
73.7	0.13091	-0.05502	-0.02007	0.02096	0.04707	0.04305
73.8	0.03291	-0.02614	0.03271	0.00941	-0.02006	0.01607
73.9	0.02918	0.00762	-0.07882	0.04109	0.02963	-0.05438
74	0.05641	-0.0337	-0.17322	0.21397	-0.04122	-0.08693
74.1	-0.01952	0.09523	-0.09023	0.1692	0.11444	-0.067
74.2	-0.09147	-0.0917	-0.04737	0.08424	-0.06524	-0.088
74.3	-0.01372	0.10154	0.06254	-0.07753	-0.01351	0.000284893
74.4	-0.00779	0.03159	-0.1166	0.10953	-0.12011	0.05633
74.5	0.12832	0.07812	-0.03079	0.00753	-0.04208	-0.04784
74.6	-0.04325	0.04007	0.01434	0.02707	0.07883	-0.04055
74.7	0.0571	0.16721	0.04391	0.03684	0.06145	0.10285
74.8	0.03225	-0.02764	0.06939	-0.03383	0.03025	-0.08339
74.9	-0.05539	0.14276	-0.06488	0.24327	-0.03012	0.05814
75	-0.01264	0.07291	-0.2108	0.14834	-0.10634	0.11154
75.1	-0.07035	0.14981	-0.14469	-0.06269	0.05849	0.03841
75.2	0.02354	0.01736	-0.01177	-0.04043	-0.18061	0.02809
75.3	0.04233	0.06444	0.01869	0.04777	0.02687	-0.09459
75.4	0.017	0.08807	0.0017	0.06715	0.02459	-0.01851
75.5	0.05885	0.01662	0.00884	-0.12515	0.0192	0.0051
75.6	-0.00335	0.16606	0.18337	0.14053	-0.02155	-0.01709
75.7	0.00513	0.04635	0.00286	-0.02343	0.05597	-0.05811
75.8	0.03856	0.02241	0.04334	0.00421	-0.10216	-0.07551
75.9	0.04867	0.04262	0.0902	-0.12142	0.0262	-0.0461
76	0.01962	0.0371	0.02377	0.03992	0.04897	-0.09663
76.1	0.09412	-0.00518	-0.03477	-0.05561	0.00435	-0.000511295
76.2	-0.02228	-0.01141	0.0125	-0.09865	-0.07875	-0.01274
76.3	-0.0378	0.02855	-0.10005	-0.06485	-0.01672	-0.02381
76.4	0.09182	0.03265	-0.09653	-0.09108	-0.0874	-0.09256
76.5	-0.02804	0.02214	0.1256	-0.10638	0.03926	-0.0858
76.6	0.00216	0.08586	0.17435	0.03079	-0.03022	-0.08502
76.7	-0.03107	0.06362	0.0868	-0.04284	0.14776	0.10263
76.8	0.04433	0.0441	0.01708	-0.0977	0.03093	0.10179
76.9	0.02407	-0.09498	0.0358	-0.03515	0.07056	-0.03326
77	0.09762	-0.16576	0.07335	0.12392	-0.00635	-0.09107
77.1	0.10377	-0.07762	-0.22857	0.10736	-0.05094	0.19407
77.2	-0.03915	-0.01085	0.08297	0.15353	0.16494	0.00406
77.3	-0.000877152	-0.10239	0.01866	0.17789	0.09584	-0.04855
77.4	0.10808	0.08232	0.03589	-0.01563	0.06781	0.07361
77.5	0.05218	-0.03121	0.09782	-0.07832	0.19634	-0.05142
77.6	0.10416	0.055	0.03246	0.03148	0.05895	-0.00969
77.7	0.12112	0.02975	0.11729	0.15478	0.16949	0.08702
77.8	0.09669	-0.08529	-0.16076	0.11829	0.07929	0.05121
77.9	0.05122	-0.05937	0.0303	-0.03504	-0.08537	0.01462
78	-0.01224	-0.02717	0.04405	-0.00306	-0.04152	0.03367
78.1	-0.12414	0.03745	-0.17305	0.10562	0.01527	-0.07436
78.2	-0.10825	0.0189	-0.13295	0.00939	-0.01639	0.00306
78.3	0.05594	0.06127	0.07553	0.01009	-0.06961	0.0476
78.4	0.06125	-0.0746	0.12849	0.13896	-0.01048	0.02108
78.5	0.05894	-0.05007	-0.02419	0.13114	-0.01353	0.00548
78.6	0.06596	-0.02521	0.1087	0.10783	0.1717	-0.05462
78.7	0.06142	0.00107	-0.01953	0.16271	-0.01091	0.06291
78.8	0.01454	-0.01244	-0.02659	-0.08637	0.00293	-0.03943
78.9	-0.08677	-0.10046	-0.03097	-0.02999	-0.0124	-0.0235
79	-0.12347	0.02061	-0.07874	-0.02473	0.14902	0.13356
79.1	0.04839	0.03167	-0.09917	-0.06889	-0.0172	0.03795
79.2	0.01243	0.0509	0.00257	-0.05453	0.01038	0.04978
79.3	0.02053	0.04244	0.08992	-0.10935	-0.00926	-0.000439572
79.4	0.01747	-0.04129	0.00881	-0.01158	-0.02364	0.03619
79.5	-0.1209	-0.14715	0.02509	-0.05379	-0.08513	0.02251
79.6	0.01032	0.01293	0.13254	-0.09696	0.00153	-0.02264
79.7	-0.04568	-0.01114	-0.01563	-0.10933	0.06491	-0.0134
79.8	0.00897	0.04868	0.06963	0.00346	0.0122	0.01605
79.9	0.00172	0.07653	0.00806	-0.02896	-0.05267	0.04515
80	-0.00246	-0.02792	0.09855	-0.19208	0.03233	0.04234
80.1	-0.0335	0.05798	0.019	0.02821	0.03216	-0.1289
80.2	0.02858	0.03932	0.08219	0.07338	-0.09969	-0.05726
80.3	0.16606	0.01599	0.13471	0.00116	0.01813	0.0638
80.4	0.07434	-0.04264	0.12191	-0.09375	0.1278	-0.0504
80.5	-0.02042	-0.00995	-0.02688	-0.0769	0.11687	-0.01834
80.6	0.09093	-0.05421	0.04866	0.06448	-0.03281	-0.09701
80.7	0.00532	0.06815	0.15686	0.06287	0.01886	0.02489
80.8	0.04736	0.10194	0.00206	0.12732	-0.06936	-0.04327
80.9	-0.12577	0.15012	-0.12208	-0.0366	0.04864	-0.06012
81	0.19802	0.05692	-0.01753	0.08385	-0.000222035	0.07067
81.1	-0.03328	-0.0548	-0.1356	-0.00261	0.08514	-0.02223
81.2	0.02749	0.05054	-0.0211	0.23983	0.14782	-0.09005
81.3	0.10544	0.03422	0.02546	-0.13593	0.1177	-0.10015
81.4	-0.15794	0.003	0.05306	-0.0348	-0.01123	-0.03041
81.5	-0.07632	-0.05944	-0.07921	0.09345	-0.13669	0.19252
81.6	0.00391	0.11688	-0.09155	0.16863	0.09341	0.0424
81.7	0.02224	0.10298	0.02915	0.000895656	-0.14877	0.00112
81.8	-0.11411	0.06777	-0.09471	0.12283	0.06122	0.09025
81.9	-0.06856	-0.10939	0.01413	-0.10883	0.04437	-0.10153
82	-0.06153	0.19166	0.01074	-0.03021	-0.10064	0.13751
82.1	-0.10683	0.02705	0.1118	-0.01506	-0.01963	-0.04078
82.2	-0.04599	0.07973	-0.02112	-0.17566	0.02422	0.01811
82.3	0.01169	0.10186	0.03219	-0.10591	-0.09244	0.02638
82.4	-0.19131	0.05009	0.18611	-0.00153	-0.10453	-0.03806
82.5	0.05216	-0.05659	-0.04099	0.13224	-0.10716	0.02491
82.6	-0.04702	0.06012	0.15378	-0.10943	0.16431	0.00282
82.7	-0.09694	-0.08966	-0.0675	0.04841	0.03874	0.17037
82.8	-0.00973	0.08375	-0.0945	0.09318	0.11487	0.03995
82.9	-0.01704	0.02294	-0.03814	0.01489	-0.03265	0.08239
83	-0.08239	0.01365	-0.005	-0.01488	0.01197	0.12982
83.1	0.01734	0.04518	-0.07935	-0.06201	-0.0056	0.0729
83.2	-0.0522	-0.06736	-0.09413	0.00872	0.11503	-0.09769
83.3	0.00444	-0.03677	-0.26242	0.03026	-0.04851	0.05572
83.4	-0.06377	0.05737	-0.09684	0.0391	-0.01329	-0.03546
83.5	-0.00782	0.05599	-0.03934	0.07729	-0.14108	0.05866
83.6	-0.02326	0.02795	-0.16198	0.10883	0.02565	-0.00155
83.7	0.00305	0.11481	0.07832	0.03874	0.13873	-0.00841
83.8	0.13881	0.12174	0.09071	0.04566	-0.02753	0.07734
83.9	-0.06988	0.06969	0.03822	0.0149	0.02292	-0.00507
84	0.03753	0.04981	0.02767	-0.17861	0.09132	-0.0111
84.1	0.101	0.1263	0.10151	-0.0239	0.00161	0.0417
84.2	0.04374	0.07164	-0.07637	0.03469	0.06825	-0.07408
84.3	0.03201	0.00877	0.04964	0.15008	0.0732	-0.00361
84.4	-0.06155	-0.00427	0.15682	-0.01499	-0.06187	-0.0857
84.5	-0.20066	-0.10139	0.02756	-0.04041	0.05491	0.04597
84.6	-0.08404	0.09361	-0.01157	0.1264	0.02673	0.0834
84.7	0.07943	0.05855	0.03617	-0.14334	0.06528	0.01673
84.8	0.03509	-0.10129	-0.01789	0.02875	0.05677	-0.09305
84.9	0.01347	0.10749	-0.13337	-0.16461	0.00465	0.10931
85	0.06644	0.02364	-0.01854	0.12439	0.08885	0.03444
85.1	0.10942	-0.0252	-0.15796	0.06479	-0.09322	0.0604
85.2	0.05276	-0.11589	-0.11158	0.14614	0.00265	0.0666
85.3	-0.18606	-0.01485	0.07842	0.1732	0.05758	0.04256
85.4	0.03494	0.01448	-0.11517	0.03433	-0.06703	0.01749
85.5	-0.06624	-0.1149	-0.05198	0.04682	-0.09436	0.03165
85.6	-0.04759	-0.08843	-0.05923	-0.15623	-0.14075	-0.04745
85.7	0.04643	-0.08735	-0.07192	-0.02768	0.09342	0.03239
85.8	0.10131	0.03392	0.12095	-0.06523	0.09099	0.07271
85.9	-0.0355	-0.00431	-0.00744	0.12112	0.13383	-0.09154
86	0.02879	0.06103	0.05537	-0.03472	0.09394	0.05668
86.1	-0.02457	0.08332	-0.0802	0.04668	-0.08503	0.06022
86.2	-0.12178	0.03233	0.07581	0.00070611	-0.10146	0.02532
86.3	0.00892	0.0633	0.12705	0.01812	-0.10072	-0.06612
86.4	0.08654	0.02621	0.0024	-0.11246	-0.04014	0.00276
86.5	0.1451	0.0508	0.04558	-0.16862	-0.04432	0.11992
86.6	0.05324	0.05221	0.09348	0.00541	-0.01657	0.09264
86.7	0.19043	-0.08113	0.10043	-0.10557	0.07359	-0.05859
86.8	-0.04664	0.05023	0.04242	-0.02829	0.1622	0.057
86.9	0.06044	0.06007	0.06038	-0.00404	-0.06778	0.10485
87	0.07093	0.0698	0.0024	-0.05247	0.0537	0.08572
87.1	0.01841	-0.06713	-0.16544	0.01846	-0.01862	0.01036
87.2	-0.05395	0.00486	0.00332	0.07105	0.00666	0.08216
87.3	0.18255	0.01452	-0.12161	-0.23465	0.05381	-0.01875
87.4	-0.00894	0.1175	-0.16023	0.00356	-0.07612	0.074
87.5	0.000448966	0.12068	-0.04013	0.09868	-0.05812	0.04912
87.6	-0.13884	0.10855	-0.22601	-0.00472	-0.05667	0.06475
87.7	-0.00556	-0.02504	-0.02821	0.17751	0.01856	0.09336
87.8	-0.118	0.06051	-0.10315	0.19269	-0.05508	-0.02457
87.9	-0.02534	-0.10501	-0.23205	0.2063	-0.09513	0.10608
88	0.06866	0.0443	0.02924	-0.10989	0.00706	0.08059
88.1	0.02786	-0.02555	-0.00553	-0.03022	-0.01132	-0.10691
88.2	-0.00273	0.03452	-0.00232	0.02902	0.01093	0.10678
88.3	-0.03419	0.07632	0.02182	0.03034	0.00698	-0.02416
88.4	0.0182	0.00562	0.00526	0.01993	0.12853	-0.000792074
88.5	-0.02507	-0.04855	0.04726	0.01983	-0.0397	-0.03213
88.6	0.02536	0.0165	0.13314	-0.10159	-0.0146	-0.01923
88.7	-0.04846	0.00881	-0.15924	0.03274	0.06795	0.09502
88.8	-0.12781	-0.04015	0.04817	0.01149	-0.06654	-0.04807
88.9	0.03235	-0.08381	-0.07624	0.07682	0.02871	-0.04385
89	-0.08398	0.08973	0.0312	-0.07524	-0.01472	-0.00976
89.1	-0.05954	0.06619	0.03827	-0.08722	0.01357	0.05462
89.2	0.08195	0.06203	-0.00302	0.06496	-0.05501	0.08643
89.3	0.08013	-0.05248	0.04399	-0.09461	-0.01644	0.08766
89.4	0.0728	0.03908	0.12282	0.05116	0.01709	0.03121
89.5	0.00632	0.11497	-0.12521	0.0521	0.05004	0.09971
89.6	0.08622	-0.06782	-0.09484	0.08118	-0.02474	0.04115
89.7	0.10515	-0.04094	0.00447	-0.05098	0.00452	0.04287
89.8	0.01999	-0.05955	0.0252	-0.03363	-0.04473	0.00528
89.9	0.07848	-0.0097	0.02087	0.01685	0.1056	0.14028
90	-0.04855	-0.02689	0.17374	0.04982	0.10541	-0.04419
90.1	-0.06224	-0.06464	0.05985	0.07208	-0.000267624	0.04066
90.2	-0.05736	-0.0046	0.173	0.07002	0.11793	0.08364
90.3	-0.01375	0.09912	0.05054	-0.16073	-0.09764	-0.08861
90.4	0.01257	-0.01745	0.08502	-0.23046	0.09612	0.01117
90.5	-0.08932	0.03262	-0.0744	0.04311	0.00806	-0.03887
90.6	-0.15178	0.00239	0.14388	0.10552	0.0539	-0.12612
90.7	0.08036	-0.05499	0.05836	0.09804	0.1118	0.00782
90.8	0.02169	0.01583	0.04533	0.15969	-0.01724	0.01039
90.9	0.08492	-0.08422	-0.04201	-0.07378	0.03957	0.07053
91	0.07062	0.07137	-0.03764	0.09721	0.03732	0.09827
91.1	0.20429	-0.13035	-0.12505	-0.04388	-0.05241	0.03583
91.2	-0.00227	0.05304	-0.1507	0.06584	0.09195	0.03616
91.3	-0.08974	-0.01797	-0.0049	0.16638	-0.03218	-0.00237
91.4	0.08607	0.06326	-0.00379	-0.02104	-0.00846	-0.01961
91.5	0.09088	-0.00167	0.0014	0.12087	-0.036	0.01932
91.6	0.14455	0.06714	0.00836	0.06126	0.02121	-0.06111
91.7	-0.00697	0.14325	-0.04001	-0.0192	-0.02501	-0.09041
91.8	0.00705	0.01875	-0.18297	0.09662	0.14184	0.10317
91.9	-0.07529	0.00893	0.07533	0.01279	-0.0578	0.03529
92	-0.04923	0.11714	-0.01648	-0.01058	0.03669	-0.04071
92.1	-0.06109	0.04813	-0.03864	-0.16528	0.0932	-0.00841
92.2	0.11513	0.03559	0.00688	0.00791	0.000724536	0.05057
92.3	-0.000793644	0.20549	-0.00416	0.02136	-0.03933	0.07795
92.4	0.04675	0.0057	0.01508	-0.08657	0.05104	0.01029
92.5	0.06892	0.13711	-0.01558	-0.0864	0.05861	0.06603
92.6	-0.11394	-0.02749	-0.00228	0.11872	-0.03072	-0.02069
92.7	0.0388	-0.0484	-0.11389	-0.0132	0.05883	0.09315
92.8	0.14427	0.0024	0.02005	0.1938	-0.01202	0.00881
92.9	0.05781	0.04197	0.06664	0.13883	0.03	0.02625
93	0.0378	0.1726	0.1452	0.19426	-0.12616	-0.02694
93.1	0.09287	0.04013	0.12967	-0.10525	0.04973	0.04937
93.2	0.03529	-0.03607	-0.15138	0.08686	-0.10759	0.01697
93.3	0.02827	0.0928	-0.01139	0.03588	0.065	-0.02155
93.4	0.07144	-0.009	0.10738	-0.10272	0.07924	0.0697
93.5	0.00536	0.02262	-0.00655	0.15281	0.09505	-0.05309
93.6	-0.05863	-0.04294	0.02946	0.01729	0.13043	0.03835
93.7	0.06742	0.07361	-0.0571	0.00598	-0.02745	0.21633
93.8	-0.03684	0.04339	0.04959	0.10501	-0.12278	0.03049
93.9	-0.03681	0.07079	-0.04011	0.10775	-0.15888	0.0131
94	0.02048	0.0824	0.03364	0.01794	0.05742	-0.10501
94.1	0.04608	0.15184	-0.09783	0.02422	-0.01733	-0.1162
94.2	-0.05287	0.11769	-0.22004	-0.04653	-0.08133	-0.02904
94.3	-0.01536	0.12585	-0.12139	0.13478	0.07628	0.02106
94.4	-0.0438	0.09365	-0.06994	-0.04656	0.14028	-0.07149
94.5	-0.02879	0.00683	-0.08258	-0.02751	0.04757	0.01415
94.6	-0.08885	-0.01794	0.03561	-0.07987	-0.0622	-0.14516
94.7	0.13718	-0.01858	0.12644	0.06946	0.03303	0.08822
94.8	-0.0315	-0.09174	-1.17289e-05	-0.0656	0.06927	-0.03235
94.9	-0.02515	0.0679	-0.11672	0.07249	-0.04972	-0.1344
95	0.14016	0.045	0.07057	-0.02373	0.07951	0.03243
95.1	0.06339	0.08135	-0.05591	-0.10305	-0.00974	0.02422
95.2	0.00705	0.03916	-0.0827	-0.01528	0.01173	-0.05459
95.3	0.01785	-0.0401	0.05654	0.04708	-0.05013	0.02935
95.4	0.02711	0.13986	0.07978	0.15412	-0.02917	-0.04677
95.5	-0.09074	0.15568	0.24331	-0.23031	0.02865	-0.0639

## Sheet: Suppl. Figure 6
Supplementary Figure 6
Pie Chart a
G	125
no G	18
Pie Chart b
R	122
no R	21
Pie Chart c
R+G	104
R	18
G	21
Pie Chart d
1:1	45
2:1	6
Discards	1

## Sheet: Suppl. Figure 7d
Supplementary Figure 7d
Time(s)	Trace1	Trace2	Trace3	Trace4	Trace5	Trace6
0	0.70599	0.39866	0.70421	0.74348	0.9573	0.89597
0.25	0.79978	0.48702	0.83739	0.95933	1	1
0.5	0.85426	0.42407	0.37	0.73216	0.79173	0.84929
0.75	1	0.35376	0.74956	1	0.73783	0.78537
1	0.52516	0.58507	0.4203	0.78041	0.71017	0.89066
1.25	0.62992	0.46638	0.91594	0.66947	0.83505	0.49691
1.5	0.69165	0.52768	1	0.80681	0.86169	0.56357
1.75	0.7629	0.93793	0.35048	0.52828	0.36834	0.70023
2	0.67852	0.68137	0.15126	0.34655	0.24827	0.54712
2.25	0.44666	0.93412	0.19329	0.28481	0.09645	0.80011
2.5	0.59871	0.76921	0.15663	0.3786	0.13513	0.83884
2.75	0.61832	0.79288	0.1714	0.40575	0.13639	0.84935
3	0.31245	0.703	0.05191	0.55398	0.07661	0.95643
3.25	0.18502	0.85608	0.03299	0.28201	0.09375	0.99088
3.5	0.13666	0.76628	0.07669	0.35438	0.09507	0.91688
3.75	0.06935	0.95858	0.01145	0.26174	0.04635	0.70623
4	0.07687	0.97768	0.01156	0.27192	0.04773	0.71486
4.25	0.0129	1	-0.0276	0.25508	0.06741	0.96841
4.5	0.00719	0.97508	0.02035	0.32405	0.07312	0.95098
4.75	0.00861	0.92194	-0.00572	0.10345	0.00942	0.75436
5	0.01454	0.39873	0.01699	0.07877	0.03757	0.76242
5.25	0.01772	0.40199	0.01906	0.08778	0.03822	0.76288
5.5	0.03645	0.12566	0.00344	0.02608	0.01233	0.7344
5.75	-0.01974	0.21545	-0.0162	0.05736	0.02233	0.44409
6	0.00313	0.04041	-0.00625	0.04754	0.05919	0.37023
6.25	-0.03196	-0.01503	0.00333	-0.0409	0.02196	0.32698
6.5	-0.03223	-0.01504	0.00545	-0.03691	0.02476	0.33065
6.75	-0.07692	-0.03958	-0.00527	-0.03939	0.01651	0.35415
7	-0.04282	0.08203	0.03789	-0.01389	0.02034	0.33819
7.25	0.01152	0.06286	-0.00913	-0.01801	0.00545	0.30277
7.5	0.01074	-0.01573	0.02594	-0.01399	0.01062	0.2186
7.75	0.01408	-0.01792	0.02812	-0.00974	0.01257	0.21989
8	-0.02465	-0.06102	-0.0032	0.04518	0.02781	0.23736
8.25	-0.01837	-0.01307	0.01873	0.05055	0.03664	0.29221
8.5	-0.02098	-0.03533	-0.02118	0.06906	0.04992	0.24078
8.75	-0.02818	-0.05571	0.0179	0.03376	0.03656	0.24623
9	-0.02493	-0.05172	0.01864	0.04058	0.03705	0.24689
9.25	-0.03003	-0.04705	-0.02902	-0.0145	0.02537	0.19141
9.5	-0.000640346	-0.00651	0.00444	0.04556	0.04029	0.2222
9.75	-0.03675	-0.0308	0.0222	-0.00384	0.02164	0.22257
10	-0.02562	-0.02694	-0.01212	0.02963	0.01255	0.18662
10.25	-0.02735	-0.02137	-0.00977	0.03261	0.01239	0.19258
10.5	0.01255	0.00624	0.0164	0.08572	0.01227	0.21892
10.75	-0.01405	-0.02112	0.0193	0.07051	-0.00708	0.16885
11	-0.06925	-0.04455	0.04318	0.04709	0.00361	0.2051
11.25	-0.03205	-0.00758	-0.01384	0.04532	0.00112	0.20468
11.5	-0.02944	-0.00307	-0.01245	0.04429	0.000560603	0.20704
11.75	-0.05355	-0.01897	0.04698	0.06939	-0.02195	0.12272
12	-0.04692	-0.03721	-0.01192	0.06337	-0.01364	0.13171
12.25	-0.00846	-0.03459	-0.0117	0.0929	0.00677	0.09146
12.5	-0.01622	-0.03679	-0.03792	0.02193	-0.00554	0.04124
12.75	-0.01572	-0.04141	-0.04057	0.01588	-0.00511	0.03471
13	-0.00222	-0.01123	-0.01538	-0.04429	-0.00188	0.03462
13.25	-0.01805	-0.00801	0.0272	-0.04453	0.02574	0.05471
13.5	0.0231	0.00267	-0.00302	-0.00211	0.04088	0.15576
13.75	0.02963	0.00181	0.0031	-0.01824	0.0144	0.07145
14	0.03006	0.00296	0.00347	-0.01494	0.0134	0.0693
14.25	0.03682	-0.04317	0.00762	-0.03637	0.01251	0.09785
14.5	0.0105	0.00422	0.000992317	-0.01953	0.01688	0.10196
14.75	0.06681	0.01699	-0.01963	0.06642	0.06261	0.23034
15	-0.01929	-0.02395	-0.00634	-0.06436	0.00985	0.16535
15.25	-0.01992	-0.02006	-0.00186	-0.0587	0.00967	0.16556
15.5	-0.00401	-0.00207	0.02472	-0.02661	0.05625	0.21137
15.75	0.00929	0.0128	-0.00631	-0.0157	0.04358	0.19958
16	0.0124	0.03011	0.01616	0.0023	0.03773	0.15483
16.25	0.00872	0.04683	-0.0147	0.02268	0.05164	0.17203
16.5	0.00638	0.04687	-0.01226	0.02172	0.04938	0.17028
16.75	0.00253	0.02967	0.02797	0.02481	0.01232	0.25269
17	2.60529e-05	0.06035	0.01298	-0.00359	0.00896	0.23207
17.25	-0.01893	0.06016	0.01256	-0.02823	-0.01258	0.18103
17.5	0.00384	0.00585	0.02393	-0.01999	-0.0245	0.24018
17.75	0.000923601	0.00248	0.02059	-0.02068	-0.02536	0.24265
18	-0.06268	0.01552	0.04757	0.00229	-0.01655	0.3273
18.25	-0.00060365	0.01359	-0.01361	0.00764	0.02452	0.32938
18.5	0.03401	-0.01041	-0.02936	0.00874	0.01225	0.46332
18.75	-0.00594	-0.01054	-0.02481	0.01122	0.00544	0.30647
19	-0.00502	-0.01064	-0.02514	0.01136	0.00688	0.30824
19.25	0.00636	0.00202	0.02956	0.06745	-0.01053	0.20239
19.5	-0.02125	0.01305	0.000133884	0.0754	0.00196	0.23175
19.75	-0.03673	-0.02666	-0.0659	-0.01421	-0.03078	0.10053
20	-0.00541	-0.02929	-0.04541	0.05331	0.04636	0.25921
20.25	-0.00257	-0.02702	-0.04132	0.0543	0.05199	0.26462
20.5	-0.02132	-0.06898	-0.02392	0.04366	0.03937	0.10976
20.75	-0.02671	-0.02343	-0.0157	0.0559	0.04928	0.23053
21	-0.03699	-0.05355	0.05224	-0.00563	0.01932	0.18965
21.25	-0.02438	-0.04367	-0.00979	-0.01867	0.00874	0.17173
21.5	-0.02349	-0.04417	-0.00976	-0.02375	0.00775	0.1699
21.75	-0.01017	-0.02134	0.02052	-0.03361	0.00907	0.10791
22	-0.01139	-0.04902	-0.01886	-0.03508	0.02181	0.13627
22.25	-0.03514	-0.04877	-0.00986	0.07213	0.05757	0.15286
22.5	-0.0195	-0.06035	-0.0393	-0.01016	0.02023	0.07873
22.75	-0.02072	-0.06294	-0.04156	-0.01109	0.01899	0.07821
23	-0.05973	-0.07642	-0.01011	0.02738	0.02935	0.03091
23.25	-0.00442	-0.03661	-0.02536	0.01416	0.05364	0.07431
23.5	0.01236	-0.0792	-0.01806	-0.01182	0.04223	0.08695
23.75	0.02034	-0.0463	0.02758	-0.02136	0.02536	0.05944
24	0.02111	-0.04303	0.03059	-0.01552	0.02667	0.05865
24.25	0.00581	-0.04908	0.00766	0.00158	0.00564	0.04819
24.5	-0.0105	-0.03347	0.02335	0.04462	0.04482	0.11646
24.75	-0.01903	-0.02463	-0.01209	-0.02575	-0.00128	0.02521
25	-0.03542	-0.02316	0.01547	0.00189	0.02435	0.08809
25.25	-0.03373	-0.02323	0.01657	0.00441	0.02308	0.08912
25.5	-0.01846	0.01096	-0.00182	-0.0436	0.01586	0.03678
25.75	0.00283	-0.02147	0.00169	-0.02763	0.01027	0.06713
26	0.000172947	-0.00612	0.00643	-0.07406	0.04056	0.04099
26.25	0.01104	0.03154	0.0385	-0.03178	0.03655	0.08538
26.5	0.00974	0.02577	0.03706	-0.0322	0.03536	0.08396
26.75	0.01428	-0.01178	0.01268	-0.02631	0.03662	0.00797
27	-0.01292	0.02984	-0.00221	-0.04304	0.03552	0.01079
27.25	-0.024	-0.03922	-0.01119	-0.04995	0.01373	0.01755
27.5	0.00922	0.0014	0.01068	0.02481	0.05985	0.05275
27.75	0.00698	-0.00010293	0.01039	0.02574	0.0604	0.05073
28	0.02648	-0.03612	-0.00903	0.02571	0.02791	0.03071
28.25	-0.02267	-0.02292	-0.01149	0.03346	0.04365	0.08675
28.5	-0.0187	-0.0052	-0.000550733	0.05792	0.02743	0.04805
28.75	-0.00774	-0.00657	0.00131	0.04347	0.01303	0.03957
29	-0.00626	-0.00386	0.00401	0.04536	0.01484	0.04306
29.25	-0.01205	-0.02248	-0.02106	0.01332	0.05224	0.00169
29.5	-0.02787	-0.0239	0.02293	0.07792	0.04014	0.02473
29.75	-0.01582	-0.03756	0.01602	0.05951	0.02534	0.05197
30	-0.00743	-0.02943	0.023	-0.00738	0.01757	0.03503
30.25	-0.00643	-0.02884	0.02318	-0.00925	0.01865	0.03068
30.5	-0.04131	-0.05065	0.01962	0.02725	0.03131	0.01621
30.75	-0.02391	-0.03815	0.01164	0.02366	0.05979	0.0321
31	0.01324	-0.0066	0.000595178	0.02638	0.05886	-0.01297
31.25	0.0145	-0.02248	0.04349	-0.01346	0.0598	0.04339
31.5	0.01583	-0.02244	0.04192	-0.01838	0.06108	0.03534
31.75	0.00163	0.00761	0.01048	-0.02046	0.03385	-0.0534

## Sheet: Suppl. Figure 8d
Supplementary Figure 8d
Time(s)	Trace1	Trace2	Trace3	Trace4	Trace5
0	0.54766	0.80711	0.85565	0.49391	1
0.24	0.65378	0.59123	0.59762	0.05137	0.72392
0.48	0.48092	0.82978	0.71998	0.65026	0.68322
0.72	0.59922	1	0.87492	1	0.65912
0.96	0.50927	0.61669	0.68482	0.77141	0.80395
1.2	0.6619	0.46805	0.56749	0.50573	0.80977
1.44	0.74425	0.66557	0.52811	0.51485	0.81541
1.68	0.5667	0.5257	0.68419	0.51218	0.85904
1.92	0.8079	0.62898	0.57518	0.81891	0.69392
2.16	0.78834	0.80047	0.34277	0.6906	0.7043
2.4	0.85992	0.49479	0.39872	0.24793	0.53323
2.64	0.55256	0.69821	0.58991	0.32153	0.81918
2.88	1	0.63902	0.81144	0.4426	0.81602
3.12	0.57267	0.68138	0.96021	0.65631	0.84238
3.36	0.22516	0.97122	0.83022	0.60964	0.86579
3.6	-0.07339	0.89886	0.76824	0.52231	0.93335
3.84	0.23619	0.89531	0.85382	0.65196	0.92515
4.08	0.1948	0.84692	0.62964	0.55401	0.75806
4.32	0.11055	0.63215	0.74612	0.55207	0.72607
4.56	0.1183	0.57206	0.69725	0.44516	0.71408
4.8	0.31735	0.41296	0.69031	0.30393	0.77213
5.04	0.38275	0.67473	0.80591	0.41918	0.66203
5.28	0.27727	0.81881	0.78847	0.35055	0.88882
5.52	0.02852	0.85609	0.63107	0.27298	0.74273
5.76	0.15346	0.9894	0.60704	0.58963	0.68198
6	0.00962	0.73426	0.92019	0.91139	0.6403
6.24	0.24253	0.62848	0.96591	0.83815	0.30719
6.48	0.30892	0.48247	1	0.6132	0.2254
6.72	0.31647	0.32461	0.70963	0.48487	0.15468
6.96	0.32033	0.42027	0.69985	0.76233	0.31624
7.2	0.29187	0.42878	0.80889	0.68031	0.24322
7.44	0.02178	0.45745	0.91614	0.5398	0.2697
7.68	0.04309	0.40334	0.89121	0.63085	0.19322
7.92	0.00958	0.4127	0.87604	0.6973	0.2751
8.16	0.05527	0.37026	0.72039	0.57611	0.21605
8.4	0.26008	0.574	0.73414	0.44693	0.01483
8.64	0.12084	0.36762	0.82857	0.56773	0.15515
8.88	0.01006	0.57643	0.72822	0.32916	0.05194
9.12	-0.123	0.48452	0.66438	0.10475	-0.03331
9.36	-0.16099	0.46172	0.51606	0.03522	-0.04252
9.6	-0.07355	0.48882	0.37343	0.08462	0.03255
9.84	0.05094	0.66915	0.21438	0.000772576	-0.00382
10.08	0.12717	0.58374	0.08506	-0.08881	0.05248
10.32	0.1181	0.61957	-0.0515	-0.12038	0.04541
10.56	0.06364	0.50745	-0.16868	-0.01743	0.05591
10.8	0.07228	0.56785	-0.05079	0.00498	0.01489
11.04	0.08064	0.47476	0.04585	-0.01022	0.03488
11.28	0.01865	0.47171	0.09987	-0.0332	-0.00917
11.52	-0.000100002	0.46043	0.15835	-0.06135	0.13112
11.76	0.04536	0.50006	0.11352	-0.00848	0.08261
12	0.1716	0.49521	0.16006	-0.02998	0.03459
12.24	0.00921	0.30484	-0.02873	-0.18284	-0.00851
12.48	-0.02242	0.5285	-0.01204	-0.2561	0.03946
12.72	0.00774	0.68533	0.14934	-0.35514	-0.0163
12.96	-0.07285	0.64409	0.13062	-0.07543	-0.04576
13.2	0.0123	0.60275	0.09647	0.06309	0.01742
13.44	-0.0537	0.47607	0.05202	0.00488	0.02176
13.68	-0.05106	0.57413	0.11148	0.11011	0.01516
13.92	-0.10984	0.55968	0.14729	0.03123	0.03167
14.16	-0.03569	0.36616	0.19803	0.0196	0.0659
14.4	0.09775	0.48279	0.18369	0.11727	0.10415
14.64	0.04684	0.26835	0.17918	-0.07977	0.07847
14.88	0.10171	0.36109	0.18716	-0.1032	0.04819
15.12	0.05801	0.35496	0.17854	-0.0657	0.02318
15.36	0.00234	0.51222	0.17175	-0.05266	0.07445
15.6	-0.02825	0.36614	0.00409	-0.01214	0.03379
15.84	0.00943	0.37211	0.06474	0.02426	0.09484
16.08	0.04751	0.43044	0.22111	0.17683	0.08294
16.32	-0.06847	0.33166	0.17352	0.00843	0.18377
16.56	-0.04403	0.4549	-0.01245	-0.07539	0.14425
16.8	-0.10754	0.43812	-0.01145	-0.04629	0.02864
17.04	-0.00217	0.36476	-0.13419	-0.11399	0.00405
17.28	-0.03998	0.36729	-0.03279	0.01371	-0.0051
17.52	0.0388	0.39865	0.07045	0.03303	0.01811
17.76	-0.03837	0.35446	0.09684	-0.06829	0.07185
18	-0.0784	0.41532	0.12515	-0.0318	0.01165
18.24	-0.05102	0.34959	0.20188	-0.02695	-0.000993005
18.48	-0.03883	0.478	0.17554	-0.00638	-0.08055
18.72	-0.13148	0.56239	0.07929	-0.01941	-0.07657
18.96	-0.10921	0.52479	0.00974	0.01496	0.00902
19.2	0.04058	0.50975	0.03132	0.07864	0.22943
19.44	0.06696	0.53925	-0.0471	-0.12236	0.15662
19.68	0.12776	0.62786	-0.04317	-0.1017	0.08902
19.92	0.06791	0.53033	0.05478	0.01674	0.05778
20.16	0.0167	0.43072	0.26825	0.03361	0.12759
20.4	-0.06142	0.48288	0.13418	-0.03742	0.27262
20.64	-0.08199	0.52117	0.07856	-0.0242	0.17919
20.88	-0.08665	0.65092	0.07087	0.00822	0.14575
21.12	-0.19735	0.60355	0.06416	0.08764	0.05885
21.36	-0.17213	0.31289	-0.16278	-0.03354	-0.04921
21.6	-0.03661	0.4097	0.10435	0.00385	0.14376
21.84	-0.03759	0.46418	0.15043	-0.02642	0.09486
22.08	-0.01254	0.45413	0.12453	-0.08835	0.09965
22.32	-0.04329	0.42735	0.16686	-0.05334	0.02596
22.56	0.02118	0.55394	0.19797	-0.03212	0.00386
22.8	0.02976	0.44079	0.18121	-0.04242	-0.0141
23.04	0.05824	0.26296	0.18646	-0.03006	0.06762
23.28	0.09678	0.25961	0.13347	-0.02624	0.01229
23.52	-0.05232	0.39944	0.11052	0.04889	0.12617
23.76	-0.09956	0.39536	0.08783	-0.08882	0.13769
24	-0.10598	0.50149	0.09516	-0.08445	0.12047
24.24	-0.1865	0.4381	0.10891	-0.17171	-0.03012
24.48	-0.09191	0.48327	0.23049	-0.16492	-0.05945
24.72	0.02476	0.40442	0.14425	0.00608	-0.01485
24.96	0.00198	0.45491	0.03134	0.03139	-0.0067
25.2	0.03018	0.26988	0.21246	0.01619	0.02032
25.44	0.09626	0.41237	0.14866	-0.03273	0.03942
25.68	0.0719	0.34462	0.12674	-0.17547	-0.03114
25.92	0.01713	0.36416	0.07679	-0.17644	-0.03877
26.16	-0.05086	0.49328	-0.03673	-0.16717	0.00255
26.4	-0.0105	0.46799	0.07077	-0.03831	0.06158
26.64	-0.15337	0.32131	0.212	0.03603	-0.01113
26.88	-0.03652	0.26567	0.29811	-0.01373	0.10858
27.12	-0.000778168	0.5066	0.25569	-0.09109	0.05302
27.36	0.00314	0.52868	0.24833	0.00538	-0.03809
27.6	-0.00944	0.41206	0.21974	0.05527	-0.00881
27.84	0.03028	0.2277	0.1526	0.01383	0.06068
28.08	-0.09253	0.2945	0.21445	0.11627	0.04135
28.32	-0.02552	0.25356	0.07113	-0.01076	0.01306
28.56	-0.08555	0.30912	-0.04233	0.03006	-0.0228
28.8	-0.04419	0.5797	0.07749	-0.01931	-0.01619
29.04	0.17319	0.43168	0.18654	0.04092	0.00571
29.28	0.14777	0.41628	0.16347	0.04288	0.04436
29.52	0.116	0.41254	0.16141	-0.05119	0.12452
29.76	0.13792	0.3954	0.06526	-0.13905	0.00348
30	0.03675	0.39076	0.06887	-0.19085	-0.03047
30.24	0.1714	0.35874	-0.08573	-0.1607	-0.04789
30.48	0.01757	0.20509	-0.09968	-0.11315	0.04156
30.72	-0.00558	0.39044	0.06306	-0.06363	0.07877
30.96	-0.00691	0.37916	0.1122	0.06909	0.06343
31.2	0.13581	0.23083	0.15153	0.0281	0.1287
31.44	0.06404	0.38244	0.17578	0.07053	0.18844
31.68	0.07086	0.44276	0.12129	0.08843	0.12547
31.92	0.1142	0.18448	0.11749	-0.06479	0.01119
32.16	-0.01397	0.33455	0.09061	0.03604	-0.06168
32.4	-0.00654	0.26628	0.10425	0.06867	0.00187
32.64	-0.000637598	0.36039	0.11141	0.12282	-0.13236
32.88	-0.06824	0.37917	0.12648	0.08086	-0.11198
33.12	-0.10342	0.28894	0.09952	0.0454	0.02062
33.36	-0.16941	0.39241	0.0445	-0.05217	0.09966
33.6	0.00943	0.42118	0.06787	-0.15851	0.19442
33.84	-0.02326	0.52525	-0.04042	-0.17213	0.0907
34.08	-0.00334	0.41984	0.04797	0.07003	0.21019
34.32	-0.12051	0.29034	0.21317	-0.0081	0.20659
34.56	-0.1578	0.40218	0.16508	-0.12636	0.19599
34.8	-0.13705	0.50837	0.18394	0.00935	0.04303
35.04	-0.01624	0.51024	0.17174	-0.0748	0.07219
35.28	2.31209e-05	0.40427	0.0968	-0.26646	0.10648
35.52	0.08617	0.52171	0.02098	-0.32677	0.15372
35.76	0.07358	0.40823	-0.04671	-0.2584	0.13395
36	0.09337	0.2866	0.01615	-0.07704	0.08376
36.24	0.05628	0.37257	0.13682	-0.23442	0.04021
36.48	-0.00974	0.46263	0.14452	-0.19631	0.01693
36.72	-0.03821	0.49086	0.02439	-0.07442	0.05131
36.96	-0.06769	0.4989	-0.15022	-0.21624	0.23524
37.2	-0.01338	0.35685	-0.05936	-0.20825	0.20933
37.44	-0.0975	-0.04184	-0.05534	-0.26977	-0.04412
37.68	-0.0782	-0.00383	-0.0185	-0.2419	0.02138
37.92	0.04179	-0.00997	0.11721	-0.15074	0.04339
38.16	0.07171	0.05041	0.08396	-0.14899	-0.01772
38.4	0.12974	0.10344	-0.0512	-0.15298	0.01379
38.64	0.08034	0.17697	-0.04706	-0.08566	0.1146
38.88	0.05482	0.11317	0.00663	-0.02906	0.1632
39.12	0.00261	0.13096	0.11428	0.01712	0.05684
39.36	0.01235	0.07673	0.00421	-0.000163162	-0.01691
39.6	0.03085	0.10457	0.07617	0.04787	0.01217
39.84	-0.16144	0.09085	0.15561	-0.04773	0.03125
40.08	-0.13192	-0.00118	0.10988	-0.11838	0.06994
40.32	-0.05414	0.09713	0.09971	-0.10464	0.04203
40.56	0.10703	0.15671	0.09054	-0.00562	-0.00904
40.8	0.13942	0.10485	0.18736	0.04825	0.07333
41.04	0.16929	-0.02008	0.16506	-0.08277	0.12366
41.28	0.00486	0.01301	0.25048	-0.04999	0.15937
41.52	0.01452	0.04373	0.24184	0.02593	0.00545

## Sheet: Suppl. Figure 9
Supplementary Figure 9
SBR			SNR
Glass	Quartz		Glass	Quartz
0.60429	0.18914		3.51174	3.17949
0.70987	0.26809		3.62741	3.59183
0.78737	0.26912		3.87729	3.85948
0.80825	0.29943		3.88082	4.2741
0.84253	0.31411		6.79545	4.34557
0.90227	0.32666		6.8283	4.62685
0.90617	0.34133		7.61485	4.73679
1.0801	0.35829		7.66118	4.90367
1.11727	0.37279		7.81831	4.93674
1.16816	0.37478		8.72957	5.02014
1.21124	0.37664		8.7571	5.13724
1.26015	0.39038		8.79395	5.18379
1.31031	0.40404		8.82086	5.19238
1.37664	0.40622		9.21196	5.37264
1.42843	0.40861		9.62815	5.5416
1.4648	0.41003		9.87101	5.6618
1.48677	0.4103		9.90148	5.80674
1.49687	0.41452		10.1134	5.90206
1.55524	0.41774		10.5607	5.91163
1.55925	0.41863		10.6783	6.08776
1.56057	0.42401		11.0995	6.12956
1.57136	0.42715		11.1289	6.26919
1.57703	0.42881		11.3385	6.28574
1.5887	0.42992		11.4496	6.29023
1.60065	0.43187		11.4578	6.54562
1.60505	0.44553		11.4756	6.69983
1.61381	0.44659		11.6436	6.71388
1.61421	0.44903		11.7066	6.73927
1.62723	0.45121		11.8264	6.74572
1.65775	0.45587		11.8654	6.75333
1.69601	0.46409		11.9276	6.75841
1.71262	0.46846		11.9331	6.85808
1.72637	0.46998		11.9857	6.88074
1.74921	0.47899		12.5688	6.90666
1.77182	0.50089		12.8131	7.04738
1.78188	0.52052		13.0388	7.06467
1.78314	0.52072		13.0884	7.08769
1.79214	0.53001		13.1223	7.10667
1.79606	0.53438		13.5008	7.12649
1.8164	0.54059		13.5659	7.14326
1.81889	0.54807		13.589	7.15644
1.82354	0.54823		13.8042	7.22905
1.83663	0.54855		13.8417	7.28419
1.86228	0.56155		14.3173	7.29981
1.88354	0.56276		14.356	7.32773
1.89452	0.56526		14.5938	7.38121
1.93684	0.57403		14.6845	7.51637
1.93928	0.57605		14.8344	7.67088
1.9534	0.57927		14.8373	7.77872
1.95425	0.58664		14.898	7.8
2.00203	0.59117		14.9885	7.82039
2.06304	0.59177		15.0144	7.84715
2.07774	0.60013		15.0628	7.92391
2.10898	0.60112		15.1546	7.96375
2.15435	0.60522		15.226	7.96732
2.2211	0.60813		15.3949	7.98094
2.24165	0.60981		15.6164	8.0866
2.24535	0.61511		15.6826	8.10956
2.26342	0.61599		16.137	8.27952
2.26899	0.62709		16.326	8.49323
2.28805	0.6279		16.4	8.57093
2.29512	0.62807		16.402	8.68262
2.30718	0.64565		16.412	8.74317
2.31255	0.65434		16.6096	8.83512
2.31772	0.67242		16.8037	8.92955
2.34507	0.68086		16.8351	9.02925
2.35956	0.68283		16.9564	9.09757
2.37384	0.68727		17.0997	9.18908
2.37878	0.6876		17.2539	9.27829
2.38675	0.69865		17.3027	9.3224
2.39438	0.70398		17.308	9.38838
2.43054	0.70888		17.3901	9.40477
2.46384	0.70979		17.4134	9.47331
2.48794	0.71004		17.4864	9.6445
2.54191	0.71242		17.4869	9.69373
2.5422	0.71992		17.655	9.81391
2.54452	0.73244		17.711	10.0588
2.54843	0.74259		17.7245	10.0699
2.58065	0.74809		17.8957	10.0715
2.58377	0.75506		17.9025	10.0796
2.60513	0.76149		18.0212	10.1848
2.64493	0.76901		18.1328	10.2355
2.64618	0.76951		18.3736	10.3058
2.67273	0.77632		18.9416	10.3174
2.79355	0.77788		19.0934	10.5169
2.796	0.78337		19.15	10.5303
2.81853	0.78466		19.2127	10.5967
2.8505	0.78622		19.2745	10.6376
2.91844	0.79897		19.3576	10.7832
2.94968	0.8012		19.9378	10.8306
2.96093	0.80729		20.9586	10.9382
2.97137	0.81201		21.1113	11.1871
3.01734	0.82297		21.123	11.1942
3.07612	0.83381		21.135	11.1972
3.07696	0.83454		21.6992	11.2428
3.08796	0.85254		22.5243	11.6997
3.13529	0.8532		23.0869	11.7147
3.19167	0.86866		23.2407	11.792
3.21048	0.88502		23.7214	11.9079
3.31634	0.88756		23.802	12.1826
3.32746	0.89086		24.3759	12.7093
3.35526	0.8939		24.7685	13.0489
3.36704	0.89536		24.9984	13.3754
3.55394	0.89552		27.2277	13.5701
3.59412	0.89677		28.4293	13.5935
3.65129	0.89988		28.8241	13.7342
3.70455	0.91273		29.5736	14.4314
3.70668	0.92108		30.3973	14.7482
3.73416	0.94048		30.8104	14.7811
3.79737	0.94238		33.8781	15.0789
3.84212	1.02088		38.9469	15.5572
3.92605	1.04017		41.0234	15.5825
3.95088	1.07092		48.5865	16.008
4.25238	1.07589		51.3648	16.4782
	1.09623			17.3277
	1.11032			17.921
	1.11902			19.003
	1.16637			21.145
	1.17618			21.7636
	1.23732			23.685
	1.33459			28.3097
	1.40594			31.8241
	1.63029			32.1085

## Sheet: Suppl. Figure 10
Supplementary Figure 10
High-end microscope				Smartphone-based microscope on a desk
x-direction (um)	y-direction (um)			x-direction (um)	y-direction (um)
0.035	0.00192			0.33146	-0.90371
0.03492	0.00192			0.33086	-0.90163
0.03483	0.00192			0.33027	-0.89956
0.03475	0.00192			0.32967	-0.89748
0.03467	0.00192			0.32907	-0.89541
0.03458	0.00191			0.32847	-0.89334
0.0345	0.00191			0.32787	-0.89127
0.03441	0.00191			0.32727	-0.8892
0.03433	0.00191			0.32667	-0.88714
0.03425	0.00191			0.32608	-0.88507
0.03416	0.00191			0.32548	-0.88301
0.03408	0.00191			0.32488	-0.88094
0.034	0.00191			0.32428	-0.87888
0.03391	0.00191			0.32368	-0.87682
0.03383	0.0019			0.32308	-0.87476
0.03375	0.0019			0.32248	-0.87271
0.03366	0.0019			0.32188	-0.87065
0.03358	0.0019			0.32128	-0.8686
0.0335	0.0019			0.32068	-0.86654
0.03341	0.0019			0.32008	-0.86449
0.03333	0.0019			0.31947	-0.86244
0.03325	0.0019			0.31887	-0.8604
0.03317	0.0019			0.31827	-0.85835
0.03308	0.00189			0.31767	-0.8563
0.033	0.00189			0.31707	-0.85426
0.03292	0.00189			0.31647	-0.85222
0.03284	0.00189			0.31587	-0.85017
0.03275	0.00189			0.31526	-0.84813
0.03267	0.00189			0.31466	-0.8461
0.03259	0.00189			0.31406	-0.84406
0.03251	0.00188			0.31346	-0.84202
0.03242	0.00188			0.31285	-0.83999
0.03234	0.00188			0.31225	-0.83796
0.03226	0.00188			0.31165	-0.83592
0.03218	0.00188			0.31104	-0.83389
0.0321	0.00188			0.31044	-0.83187
0.03201	0.00188			0.30984	-0.82984
0.03193	0.00187			0.30923	-0.82781
0.03185	0.00187			0.30863	-0.82579
0.03177	0.00187			0.30803	-0.82377
0.03169	0.00187			0.30742	-0.82174
0.0316	0.00187			0.30682	-0.81972
0.03152	0.00187			0.30621	-0.81771
0.03144	0.00187			0.30561	-0.81569
0.03136	0.00186			0.305	-0.81367
0.03128	0.00186			0.3044	-0.81166
0.0312	0.00186			0.30379	-0.80964
0.03112	0.00186			0.30319	-0.80763
0.03103	0.00186			0.30258	-0.80562
0.03095	0.00186			0.30198	-0.80361
0.03087	0.00185			0.30137	-0.80161
0.03079	0.00185			0.30077	-0.7996
0.03071	0.00185			0.30016	-0.79759
0.03063	0.00185			0.29955	-0.79559
0.03055	0.00185			0.29895	-0.79359
0.03047	0.00185			0.29834	-0.79159
0.03039	0.00184			0.29773	-0.78959
0.03031	0.00184			0.29713	-0.78759
0.03023	0.00184			0.29652	-0.7856
0.03014	0.00184			0.29591	-0.7836
0.03006	0.00184			0.29531	-0.78161
0.02998	0.00184			0.2947	-0.77962
0.0299	0.00183			0.29409	-0.77762
0.02982	0.00183			0.29348	-0.77564
0.02974	0.00183			0.29288	-0.77365
0.02966	0.00183			0.29227	-0.77166
0.02958	0.00183			0.29166	-0.76968
0.0295	0.00183			0.29105	-0.76769
0.02942	0.00182			0.29044	-0.76571
0.02934	0.00182			0.28983	-0.76373
0.02926	0.00182			0.28922	-0.76175
0.02918	0.00182			0.28862	-0.75977
0.0291	0.00182			0.28801	-0.75779
0.02902	0.00181			0.2874	-0.75582
0.02894	0.00181			0.28679	-0.75385
0.02886	0.00181			0.28618	-0.75187
0.02878	0.00181			0.28557	-0.7499
0.0287	0.00181			0.28496	-0.74793
0.02862	0.0018			0.28435	-0.74596
0.02855	0.0018			0.28374	-0.744
0.02847	0.0018			0.28313	-0.74203
0.02839	0.0018			0.28252	-0.74007
0.02831	0.0018			0.28191	-0.7381
0.02823	0.00179			0.2813	-0.73614
0.02815	0.00179			0.28069	-0.73418
0.02807	0.00179			0.28007	-0.73222
0.02799	0.00179			0.27946	-0.73027
0.02791	0.00179			0.27885	-0.72831
0.02783	0.00178			0.27824	-0.72636
0.02775	0.00178			0.27763	-0.7244
0.02768	0.00178			0.27702	-0.72245
0.0276	0.00178			0.2764	-0.7205
0.02752	0.00178			0.27579	-0.71855
0.02744	0.00177			0.27518	-0.7166
0.02736	0.00177			0.27457	-0.71466
0.02728	0.00177			0.27396	-0.71271
0.0272	0.00177			0.27334	-0.71077
0.02713	0.00176			0.27273	-0.70883
0.02705	0.00176			0.27212	-0.70689
0.02697	0.00176			0.2715	-0.70495
0.02689	0.00176			0.27089	-0.70301
0.02681	0.00176			0.27028	-0.70107
0.02674	0.00175			0.26966	-0.69914
0.02666	0.00175			0.26905	-0.6972
0.02658	0.00175			0.26844	-0.69527
0.0265	0.00175			0.26782	-0.69334
0.02642	0.00174			0.26721	-0.69141
0.02635	0.00174			0.26659	-0.68948
0.02627	0.00174			0.26598	-0.68755
0.02619	0.00174			0.26536	-0.68563
0.02611	0.00173			0.26475	-0.6837
0.02604	0.00173			0.26413	-0.68178
0.02596	0.00173			0.26352	-0.67986
0.02588	0.00173			0.2629	-0.67794
0.0258	0.00172			0.26229	-0.67602
0.02573	0.00172			0.26167	-0.6741
0.02565	0.00172			0.26106	-0.67219
0.02557	0.00172			0.26044	-0.67027
0.02549	0.00172			0.25982	-0.66836
0.02542	0.00171			0.25921	-0.66645
0.02534	0.00171			0.25859	-0.66454
0.02526	0.00171			0.25798	-0.66263
0.02519	0.00171			0.25736	-0.66072
0.02511	0.0017			0.25674	-0.65881
0.02503	0.0017			0.25613	-0.65691
0.02496	0.0017			0.25551	-0.655
0.02488	0.0017			0.25489	-0.6531
0.0248	0.00169			0.25427	-0.6512
0.02473	0.00169			0.25366	-0.6493
0.02465	0.00169			0.25304	-0.6474
0.02457	0.00168			0.25242	-0.64551
0.0245	0.00168			0.2518	-0.64361
0.02442	0.00168			0.25119	-0.64172
0.02434	0.00168			0.25057	-0.63982
0.02427	0.00167			0.24995	-0.63793
0.02419	0.00167			0.24933	-0.63604
0.02412	0.00167			0.24871	-0.63415
0.02404	0.00167			0.24809	-0.63227
0.02396	0.00166			0.24747	-0.63038
0.02389	0.00166			0.24686	-0.62849
0.02381	0.00166			0.24624	-0.62661
0.02374	0.00166			0.24562	-0.62473
0.02366	0.00165			0.245	-0.62285
0.02358	0.00165			0.24438	-0.62097
0.02351	0.00165			0.24376	-0.61909
0.02343	0.00164			0.24314	-0.61722
0.02336	0.00164			0.24252	-0.61534
0.02328	0.00164			0.2419	-0.61347
0.02321	0.00164			0.24128	-0.61159
0.02313	0.00163			0.24066	-0.60972
0.02306	0.00163			0.24004	-0.60785
0.02298	0.00163			0.23942	-0.60598
0.02291	0.00162			0.2388	-0.60412
0.02283	0.00162			0.23817	-0.60225
0.02276	0.00162			0.23755	-0.60039
0.02268	0.00162			0.23693	-0.59852
0.02261	0.00161			0.23631	-0.59666
0.02253	0.00161			0.23569	-0.5948
0.02246	0.00161			0.23507	-0.59294
0.02238	0.0016			0.23445	-0.59108
0.02231	0.0016			0.23382	-0.58923
0.02223	0.0016			0.2332	-0.58737
0.02216	0.0016			0.23258	-0.58552
0.02208	0.00159			0.23196	-0.58367
0.02201	0.00159			0.23133	-0.58182
0.02193	0.00159			0.23071	-0.57997
0.02186	0.00158			0.23009	-0.57812
0.02179	0.00158			0.22947	-0.57627
0.02171	0.00158			0.22884	-0.57443
0.02164	0.00157			0.22822	-0.57258
0.02156	0.00157			0.2276	-0.57074
0.02149	0.00157			0.22697	-0.5689
0.02141	0.00157			0.22635	-0.56706
0.02134	0.00156			0.22572	-0.56522
0.02127	0.00156			0.2251	-0.56338
0.02119	0.00156			0.22448	-0.56154
0.02112	0.00155			0.22385	-0.55971
0.02105	0.00155			0.22323	-0.55788
0.02097	0.00155			0.2226	-0.55604
0.0209	0.00154			0.22198	-0.55421
0.02082	0.00154			0.22135	-0.55238
0.02075	0.00154			0.22073	-0.55056
0.02068	0.00153			0.2201	-0.54873
0.0206	0.00153			0.21948	-0.5469
0.02053	0.00153			0.21885	-0.54508
0.02046	0.00152			0.21823	-0.54326
0.02038	0.00152			0.2176	-0.54143
0.02031	0.00152			0.21698	-0.53961
0.02024	0.00151			0.21635	-0.53779
0.02016	0.00151			0.21573	-0.53598
0.02009	0.00151			0.2151	-0.53416
0.02002	0.0015			0.21447	-0.53235
0.01995	0.0015			0.21385	-0.53053
0.01987	0.0015			0.21322	-0.52872
0.0198	0.00149			0.21259	-0.52691
0.01973	0.00149			0.21197	-0.5251
0.01965	0.00149			0.21134	-0.52329
0.01958	0.00148			0.21071	-0.52148
0.01951	0.00148			0.21009	-0.51968
0.01944	0.00148			0.20946	-0.51787
0.01936	0.00147			0.20883	-0.51607
0.01929	0.00147			0.2082	-0.51427
0.01922	0.00147			0.20758	-0.51247
0.01915	0.00146			0.20695	-0.51067
0.01907	0.00146			0.20632	-0.50887
0.019	0.00146			0.20569	-0.50708
0.01893	0.00145			0.20506	-0.50528
0.01886	0.00145			0.20443	-0.50349
0.01879	0.00145			0.20381	-0.5017
0.01871	0.00144			0.20318	-0.4999
0.01864	0.00144			0.20255	-0.49811
0.01857	0.00144			0.20192	-0.49633
0.0185	0.00143			0.20129	-0.49454
0.01843	0.00143			0.20066	-0.49275
0.01835	0.00143			0.20003	-0.49097
0.01828	0.00142			0.1994	-0.48919
0.01821	0.00142			0.19877	-0.4874
0.01814	0.00141			0.19814	-0.48562
0.01807	0.00141			0.19751	-0.48384
0.018	0.00141			0.19688	-0.48207
0.01793	0.0014			0.19625	-0.48029
0.01785	0.0014			0.19562	-0.47851
0.01778	0.0014			0.19499	-0.47674
0.01771	0.00139			0.19436	-0.47497
0.01764	0.00139			0.19373	-0.4732
0.01757	0.00139			0.1931	-0.47143
0.0175	0.00138			0.19247	-0.46966
0.01743	0.00138			0.19184	-0.46789
0.01736	0.00137			0.19121	-0.46612
0.01729	0.00137			0.19058	-0.46436
0.01721	0.00137			0.18995	-0.4626
0.01714	0.00136			0.18931	-0.46083
0.01707	0.00136			0.18868	-0.45907
0.017	0.00136			0.18805	-0.45731
0.01693	0.00135			0.18742	-0.45556
0.01686	0.00135			0.18679	-0.4538
0.01679	0.00134			0.18615	-0.45204
0.01672	0.00134			0.18552	-0.45029
0.01665	0.00134			0.18489	-0.44854
0.01658	0.00133			0.18426	-0.44678
0.01651	0.00133			0.18362	-0.44503
0.01644	0.00133			0.18299	-0.44328
0.01637	0.00132			0.18236	-0.44154
0.0163	0.00132			0.18173	-0.43979
0.01623	0.00131			0.18109	-0.43804
0.01616	0.00131			0.18046	-0.4363
0.01609	0.00131			0.17983	-0.43456
0.01602	0.0013			0.17919	-0.43282
0.01595	0.0013			0.17856	-0.43108
0.01588	0.00129			0.17792	-0.42934
0.01581	0.00129			0.17729	-0.4276
0.01574	0.00129			0.17666	-0.42586
0.01567	0.00128			0.17602	-0.42413
0.0156	0.00128			0.17539	-0.4224
0.01553	0.00127			0.17475	-0.42066
0.01546	0.00127			0.17412	-0.41893
0.01539	0.00127			0.17348	-0.4172
0.01532	0.00126			0.17285	-0.41547
0.01525	0.00126			0.17221	-0.41375
0.01518	0.00125			0.17158	-0.41202
0.01511	0.00125			0.17094	-0.4103
0.01504	0.00125			0.17031	-0.40857
0.01498	0.00124			0.16967	-0.40685
0.01491	0.00124			0.16904	-0.40513
0.01484	0.00123			0.1684	-0.40341
0.01477	0.00123			0.16777	-0.40169
0.0147	0.00123			0.16713	-0.39998
0.01463	0.00122			0.16649	-0.39826
0.01456	0.00122			0.16586	-0.39655
0.01449	0.00121			0.16522	-0.39484
0.01442	0.00121			0.16458	-0.39312
0.01436	0.00121			0.16395	-0.39141
0.01429	0.0012			0.16331	-0.3897
0.01422	0.0012			0.16267	-0.388
0.01415	0.00119			0.16204	-0.38629
0.01408	0.00119			0.1614	-0.38458
0.01401	0.00118			0.16076	-0.38288
0.01395	0.00118			0.16013	-0.38118
0.01388	0.00118			0.15949	-0.37948
0.01381	0.00117			0.15885	-0.37778
0.01374	0.00117			0.15821	-0.37608
0.01367	0.00116			0.15758	-0.37438
0.0136	0.00116			0.15694	-0.37268
0.01354	0.00115			0.1563	-0.37099
0.01347	0.00115			0.15566	-0.3693
0.0134	0.00115			0.15502	-0.3676
0.01333	0.00114			0.15438	-0.36591
0.01326	0.00114			0.15375	-0.36422
0.0132	0.00113			0.15311	-0.36253
0.01313	0.00113			0.15247	-0.36085
0.01306	0.00112			0.15183	-0.35916
0.01299	0.00112			0.15119	-0.35748
0.01293	0.00112			0.15055	-0.35579
0.01286	0.00111			0.14991	-0.35411
0.01279	0.00111			0.14927	-0.35243
0.01272	0.0011			0.14863	-0.35075
0.01266	0.0011			0.14799	-0.34907
0.01259	0.00109			0.14735	-0.3474
0.01252	0.00109			0.14671	-0.34572
0.01246	0.00108			0.14607	-0.34404
0.01239	0.00108			0.14543	-0.34237
0.01232	0.00108			0.14479	-0.3407
0.01225	0.00107			0.14415	-0.33903
0.01219	0.00107			0.14351	-0.33736
0.01212	0.00106			0.14287	-0.33569
0.01205	0.00106			0.14223	-0.33402
0.01199	0.00105			0.14159	-0.33236
0.01192	0.00105			0.14095	-0.33069
0.01185	0.00104			0.14031	-0.32903
0.01179	0.00104			0.13967	-0.32737
0.01172	0.00103			0.13903	-0.32571
0.01165	0.00103			0.13839	-0.32405
0.01159	0.00103			0.13774	-0.32239
0.01152	0.00102			0.1371	-0.32074
0.01145	0.00102			0.13646	-0.31908
0.01139	0.00101			0.13582	-0.31743
0.01132	0.00101			0.13518	-0.31577
0.01125	0.001			0.13453	-0.31412
0.01119	0.000998012			0.13389	-0.31247
0.01112	0.000993359			0.13325	-0.31082
0.01106	0.000988697			0.13261	-0.30917
0.01099	0.000984025			0.13196	-0.30753
0.01092	0.000979343			0.13132	-0.30588
0.01086	0.000974651			0.13068	-0.30424
0.01079	0.000969949			0.13004	-0.30259
0.01073	0.000965237			0.12939	-0.30095
0.01066	0.000960515			0.12875	-0.29931
0.0106	0.000955783			0.12811	-0.29767
0.01053	0.000951042			0.12746	-0.29604
0.01046	0.00094629			0.12682	-0.2944
0.0104	0.000941529			0.12618	-0.29276
0.01033	0.000936758			0.12553	-0.29113
0.01027	0.000931977			0.12489	-0.2895
0.0102	0.000927186			0.12424	-0.28787
0.01014	0.000922386			0.1236	-0.28623
0.01007	0.000917575			0.12296	-0.28461
0.01001	0.000912755			0.12231	-0.28298
0.00994	0.000907925			0.12167	-0.28135
0.00988	0.000903085			0.12102	-0.27973
0.00981	0.000898235			0.12038	-0.2781
0.00975	0.000893376			0.11973	-0.27648
0.00968	0.000888507			0.11909	-0.27486
0.00962	0.000883628			0.11844	-0.27324
0.00955	0.000878739			0.1178	-0.27162
0.00949	0.000873841			0.11715	-0.27
0.00942	0.000868933			0.11651	-0.26838
0.00936	0.000864015			0.11586	-0.26677
0.00929	0.000859088			0.11522	-0.26515
0.00923	0.000854151			0.11457	-0.26354
0.00916	0.000849204			0.11393	-0.26193
0.0091	0.000844248			0.11328	-0.26032
0.00903	0.000839281			0.11263	-0.25871
0.00897	0.000834306			0.11199	-0.2571
0.0089	0.00082932			0.11134	-0.2555
0.00884	0.000824325			0.1107	-0.25389
0.00878	0.000819321			0.11005	-0.25229
0.00871	0.000814306			0.1094	-0.25068
0.00865	0.000809282			0.10876	-0.24908
0.00858	0.000804249			0.10811	-0.24748
0.00852	0.000799206			0.10746	-0.24588
0.00846	0.000794153			0.10682	-0.24428
0.00839	0.000789091			0.10617	-0.24269
0.00833	0.00078402			0.10552	-0.24109
0.00826	0.000778938			0.10487	-0.2395
0.0082	0.000773847			0.10423	-0.23791
0.00814	0.000768747			0.10358	-0.23631
0.00807	0.000763637			0.10293	-0.23472
0.00801	0.000758518			0.10228	-0.23313
0.00794	0.000753389			0.10164	-0.23155
0.00788	0.000748251			0.10099	-0.22996
0.00782	0.000743103			0.10034	-0.22837
0.00775	0.000737946			0.09969	-0.22679
0.00769	0.000732779			0.09904	-0.22521
0.00763	0.000727603			0.0984	-0.22362
0.00756	0.000722418			0.09775	-0.22204
0.0075	0.000717223			0.0971	-0.22046
0.00744	0.000712018			0.09645	-0.21889
0.00737	0.000706804			0.0958	-0.21731
0.00731	0.000701581			0.09515	-0.21573
0.00725	0.000696349			0.0945	-0.21416
0.00718	0.000691107			0.09385	-0.21259
0.00712	0.000685855			0.0932	-0.21101
0.00706	0.000680595			0.09256	-0.20944
0.007	0.000675325			0.09191	-0.20787
0.00693	0.000670045			0.09126	-0.20631
0.00687	0.000664756			0.09061	-0.20474
0.00681	0.000659458			0.08996	-0.20317
0.00674	0.000654151			0.08931	-0.20161
0.00668	0.000648834			0.08866	-0.20004
0.00662	0.000643509			0.08801	-0.19848
0.00656	0.000638173			0.08736	-0.19692
0.00649	0.000632829			0.08671	-0.19536
0.00643	0.000627475			0.08606	-0.1938
0.00637	0.000622112			0.08541	-0.19225
0.00631	0.00061674			0.08475	-0.19069
0.00624	0.000611358			0.0841	-0.18913
0.00618	0.000605968			0.08345	-0.18758
0.00612	0.000600568			0.0828	-0.18603
0.00606	0.000595159			0.08215	-0.18448
0.006	0.00058974			0.0815	-0.18293
0.00593	0.000584313			0.08085	-0.18138
0.00587	0.000578876			0.0802	-0.17983
0.00581	0.000573431			0.07955	-0.17828
0.00575	0.000567976			0.07889	-0.17674
0.00569	0.000562511			0.07824	-0.1752
0.00562	0.000557038			0.07759	-0.17365
0.00556	0.000551556			0.07694	-0.17211
0.0055	0.000546064			0.07629	-0.17057
0.00544	0.000540564			0.07564	-0.16903
0.00538	0.000535054			0.07498	-0.16749
0.00532	0.000529535			0.07433	-0.16596
0.00525	0.000524008			0.07368	-0.16442
0.00519	0.000518471			0.07303	-0.16289
0.00513	0.000512925			0.07237	-0.16135
0.00507	0.00050737			0.07172	-0.15982
0.00501	0.000501806			0.07107	-0.15829
0.00495	0.000496232			0.07042	-0.15676
0.00489	0.00049065			0.06976	-0.15523
0.00483	0.000485059			0.06911	-0.15371
0.00476	0.000479459			0.06846	-0.15218
0.0047	0.00047385			0.0678	-0.15066
0.00464	0.000468232			0.06715	-0.14913
0.00458	0.000462605			0.0665	-0.14761
0.00452	0.000456969			0.06584	-0.14609
0.00446	0.000451324			0.06519	-0.14457
0.0044	0.00044567			0.06453	-0.14305
0.00434	0.000440007			0.06388	-0.14154
0.00428	0.000434335			0.06323	-0.14002
0.00422	0.000428655			0.06257	-0.1385
0.00416	0.000422965			0.06192	-0.13699
0.0041	0.000417267			0.06126	-0.13548
0.00403	0.000411559			0.06061	-0.13397
0.00397	0.000405843			0.05996	-0.13246
0.00391	0.000400118			0.0593	-0.13095
0.00385	0.000394384			0.05865	-0.12944
0.00379	0.000388641			0.05799	-0.12793
0.00373	0.00038289			0.05734	-0.12643
0.00367	0.000377129			0.05668	-0.12492
0.00361	0.00037136			0.05603	-0.12342
0.00355	0.000365582			0.05537	-0.12192
0.00349	0.000359795			0.05472	-0.12042
0.00343	0.000353999			0.05406	-0.11892
0.00337	0.000348195			0.0534	-0.11742
0.00331	0.000342382			0.05275	-0.11593
0.00325	0.00033656			0.05209	-0.11443
0.00319	0.000330729			0.05144	-0.11294
0.00313	0.000324889			0.05078	-0.11144
0.00307	0.000319041			0.05013	-0.10995
0.00301	0.000313184			0.04947	-0.10846
0.00295	0.000307319			0.04881	-0.10697
0.00289	0.000301444			0.04816	-0.10548
0.00283	0.000295561			0.0475	-0.10399
0.00277	0.00028967			0.04684	-0.10251
0.00271	0.000283769			0.04619	-0.10102
0.00266	0.00027786			0.04553	-0.09954
0.0026	0.000271943			0.04487	-0.09806
0.00254	0.000266016			0.04422	-0.09657
0.00248	0.000260081			0.04356	-0.09509
0.00242	0.000254138			0.0429	-0.09362
0.00236	0.000248186			0.04225	-0.09214
0.0023	0.000242225			0.04159	-0.09066
0.00224	0.000236256			0.04093	-0.08919
0.00218	0.000230278			0.04027	-0.08771
0.00212	0.000224291			0.03962	-0.08624
0.00206	0.000218296			0.03896	-0.08477
0.002	0.000212292			0.0383	-0.0833
0.00195	0.00020628			0.03764	-0.08183
0.00189	0.000200259			0.03699	-0.08036
0.00183	0.00019423			0.03633	-0.07889
0.00177	0.000188192			0.03567	-0.07742
0.00171	0.000182146			0.03501	-0.07596
0.00165	0.000176091			0.03435	-0.0745
0.00159	0.000170028			0.0337	-0.07303
0.00153	0.000163956			0.03304	-0.07157
0.00148	0.000157876			0.03238	-0.07011
0.00142	0.000151788			0.03172	-0.06865
0.00136	0.00014569			0.03106	-0.0672
0.0013	0.000139585			0.0304	-0.06574
0.00124	0.000133471			0.02974	-0.06428
0.00118	0.000127349			0.02908	-0.06283
0.00113	0.000121218			0.02843	-0.06138
0.00107	0.000115079			0.02777	-0.05992
0.00101	0.000108931			0.02711	-0.05847
0.000951681	0.000102775			0.02645	-0.05702
0.000893643	9.66106e-05			0.02579	-0.05558
0.000835653	9.04379e-05			0.02513	-0.05413
0.000777708	8.42568e-05			0.02447	-0.05268
0.000719811	7.80674e-05			0.02381	-0.05124
0.000661959	7.18697e-05			0.02315	-0.04979
0.000604155	6.56637e-05			0.02249	-0.04835
0.000546396	5.94493e-05			0.02183	-0.04691
0.000488684	5.32266e-05			0.02117	-0.04547
0.000431018	4.69956e-05			0.02051	-0.04403
0.000373399	4.07564e-05			0.01985	-0.04259
0.000315826	3.45089e-05			0.01919	-0.04116
0.000258299	2.82531e-05			0.01853	-0.03972
0.000200819	2.1989e-05			0.01787	-0.03829
0.000143384	1.57167e-05			0.01721	-0.03685
8.59959e-05	9.43621e-06			0.01655	-0.03542
2.86538e-05	3.14746e-06			0.01589	-0.03399
-2.86422e-05	-3.14951e-06			0.01522	-0.03256
-8.58922e-05	-9.45469e-06			0.01456	-0.03113
-0.000143096	-1.57681e-05			0.0139	-0.02971
-0.000200254	-2.20896e-05			0.01324	-0.02828
-0.000257366	-2.84194e-05			0.01258	-0.02685
-0.000314432	-3.47573e-05			0.01192	-0.02543
-0.000371452	-4.11033e-05			0.01126	-0.02401
-0.000428426	-4.74575e-05			0.0106	-0.02259
-0.000485354	-5.38199e-05			0.00993	-0.02117
-0.000542237	-6.01904e-05			0.00927	-0.01975
-0.000599073	-6.6569e-05			0.00861	-0.01833
-0.000655864	-7.29557e-05			0.00795	-0.01691
-0.000712609	-7.93505e-05			0.00729	-0.0155
-0.000769309	-8.57534e-05			0.00663	-0.01408
-0.000825963	-9.21644e-05			0.00596	-0.01267
-0.000882571	-9.85834e-05			0.0053	-0.01126
-0.000939133	-0.000105011			0.00464	-0.00985
-0.00099565	-0.000111446			0.00398	-0.00844
-0.00105	-0.000117889			0.00331	-0.00703
-0.00111	-0.00012434			0.00265	-0.00562
-0.00116	-0.000130799			0.00199	-0.00421
-0.00122	-0.000137267			0.00133	-0.00281
-0.00128	-0.000143742			0.000662903	-0.0014
-0.00133	-0.000150225			-5.46349e-18	1.00164e-17
-0.00139	-0.000156717			-0.000662988	0.0014
-0.00145	-0.000163216			-0.00133	0.0028
-0.0015	-0.000169723			-0.00199	0.0042
-0.00156	-0.000176238			-0.00265	0.0056
-0.00161	-0.000182761			-0.00332	0.007
-0.00167	-0.000189292			-0.00398	0.00839
-0.00173	-0.000195831			-0.00464	0.00979
-0.00178	-0.000202378			-0.00531	0.01118
-0.00184	-0.000208933			-0.00597	0.01258
-0.00189	-0.000215496			-0.00663	0.01397
-0.00195	-0.000222066			-0.0073	0.01536
-0.00201	-0.000228645			-0.00796	0.01675
-0.00206	-0.000235231			-0.00863	0.01813
-0.00212	-0.000241825			-0.00929	0.01952
-0.00217	-0.000248427			-0.00995	0.02091
-0.00223	-0.000255037			-0.01062	0.02229
-0.00228	-0.000261655			-0.01128	0.02367
-0.00234	-0.00026828			-0.01195	0.02506
-0.00239	-0.000274914			-0.01261	0.02644
-0.00245	-0.000281555			-0.01328	0.02782
-0.0025	-0.000288204			-0.01394	0.0292
-0.00256	-0.00029486			-0.01461	0.03057
-0.00261	-0.000301525			-0.01527	0.03195
-0.00267	-0.000308197			-0.01593	0.03333
-0.00273	-0.000314877			-0.0166	0.0347
-0.00278	-0.000321565			-0.01727	0.03607
-0.00284	-0.00032826			-0.01793	0.03745
-0.00289	-0.000334963			-0.0186	0.03882
-0.00295	-0.000341674			-0.01926	0.04019
-0.003	-0.000348393			-0.01993	0.04156
-0.00306	-0.000355119			-0.02059	0.04292
-0.00311	-0.000361853			-0.02126	0.04429
-0.00316	-0.000368595			-0.02192	0.04566
-0.00322	-0.000375344			-0.02259	0.04702
-0.00327	-0.000382101			-0.02325	0.04838
-0.00333	-0.000388866			-0.02392	0.04974
-0.00338	-0.000395638			-0.02459	0.0511
-0.00344	-0.000402418			-0.02525	0.05246
-0.00349	-0.000409205			-0.02592	0.05382
-0.00355	-0.000416			-0.02658	0.05518
-0.0036	-0.000422803			-0.02725	0.05654
-0.00366	-0.000429613			-0.02792	0.05789
-0.00371	-0.000436431			-0.02858	0.05924
-0.00376	-0.000443257			-0.02925	0.0606
-0.00382	-0.00045009			-0.02992	0.06195
-0.00387	-0.00045693			-0.03058	0.0633
-0.00393	-0.000463778			-0.03125	0.06465
-0.00398	-0.000470634			-0.03192	0.066
-0.00403	-0.000477497			-0.03258	0.06734
-0.00409	-0.000484368			-0.03325	0.06869
-0.00414	-0.000491246			-0.03392	0.07004
-0.0042	-0.000498131			-0.03459	0.07138
-0.00425	-0.000505024			-0.03525	0.07272
-0.0043	-0.000511925			-0.03592	0.07406
-0.00436	-0.000518833			-0.03659	0.0754
-0.00441	-0.000525749			-0.03725	0.07674
-0.00447	-0.000532672			-0.03792	0.07808
-0.00452	-0.000539602			-0.03859	0.07942
-0.00457	-0.00054654			-0.03926	0.08075
-0.00463	-0.000553485			-0.03993	0.08209
-0.00468	-0.000560438			-0.04059	0.08342
-0.00473	-0.000567398			-0.04126	0.08476
-0.00479	-0.000574365			-0.04193	0.08609
-0.00484	-0.00058134			-0.0426	0.08742
-0.00489	-0.000588322			-0.04327	0.08875
-0.00495	-0.000595311			-0.04393	0.09007
-0.005	-0.000602308			-0.0446	0.0914
-0.00505	-0.000609312			-0.04527	0.09273
-0.00511	-0.000616324			-0.04594	0.09405
-0.00516	-0.000623343			-0.04661	0.09538
-0.00521	-0.000630369			-0.04728	0.0967
-0.00527	-0.000637402			-0.04794	0.09802
-0.00532	-0.000644443			-0.04861	0.09934
-0.00537	-0.000651491			-0.04928	0.10066
-0.00542	-0.000658546			-0.04995	0.10198
-0.00548	-0.000665609			-0.05062	0.10329
-0.00553	-0.000672679			-0.05129	0.10461
-0.00558	-0.000679756			-0.05196	0.10592
-0.00564	-0.00068684			-0.05263	0.10724
-0.00569	-0.000693931			-0.0533	0.10855
-0.00574	-0.00070103			-0.05397	0.10986
-0.00579	-0.000708136			-0.05464	0.11117
-0.00585	-0.000715249			-0.0553	0.11248
-0.0059	-0.000722369			-0.05597	0.11379
-0.00595	-0.000729497			-0.05664	0.1151
-0.006	-0.000736631			-0.05731	0.1164
-0.00606	-0.000743773			-0.05798	0.11771
-0.00611	-0.000750922			-0.05865	0.11901
-0.00616	-0.000758078			-0.05932	0.12031
-0.00621	-0.000765241			-0.05999	0.12161
-0.00627	-0.000772411			-0.06066	0.12291
-0.00632	-0.000779588			-0.06133	0.12421
-0.00637	-0.000786773			-0.062	0.12551
-0.00642	-0.000793964			-0.06267	0.12681
-0.00647	-0.000801163			-0.06334	0.1281
-0.00653	-0.000808369			-0.06401	0.1294
-0.00658	-0.000815581			-0.06469	0.13069
-0.00663	-0.000822801			-0.06536	0.13198
-0.00668	-0.000830028			-0.06603	0.13328
-0.00673	-0.000837262			-0.0667	0.13457
-0.00679	-0.000844503			-0.06737	0.13586
-0.00684	-0.000851751			-0.06804	0.13714
-0.00689	-0.000859005			-0.06871	0.13843
-0.00694	-0.000866267			-0.06938	0.13972
-0.00699	-0.000873536			-0.07005	0.141
-0.00704	-0.000880812			-0.07072	0.14229
-0.0071	-0.000888095			-0.07139	0.14357
-0.00715	-0.000895384			-0.07207	0.14485
-0.0072	-0.000902681			-0.07274	0.14613
-0.00725	-0.000909985			-0.07341	0.14741
-0.0073	-0.000917295			-0.07408	0.14869
-0.00735	-0.000924613			-0.07475	0.14997
-0.0074	-0.000931937			-0.07542	0.15124
-0.00746	-0.000939268			-0.07609	0.15252
-0.00751	-0.000946606			-0.07677	0.15379
-0.00756	-0.000953951			-0.07744	0.15506
-0.00761	-0.000961303			-0.07811	0.15633
-0.00766	-0.000968661			-0.07878	0.15761
-0.00771	-0.000976027			-0.07945	0.15887
-0.00776	-0.000983399			-0.08013	0.16014
-0.00781	-0.000990779			-0.0808	0.16141
-0.00786	-0.000998165			-0.08147	0.16268
-0.00792	-0.00101			-0.08214	0.16394
-0.00797	-0.00101			-0.08282	0.16521
-0.00802	-0.00102			-0.08349	0.16647
-0.00807	-0.00103			-0.08416	0.16773
-0.00812	-0.00104			-0.08483	0.16899
-0.00817	-0.00104			-0.08551	0.17025
-0.00822	-0.00105			-0.08618	0.17151
-0.00827	-0.00106			-0.08685	0.17277
-0.00832	-0.00106			-0.08752	0.17402
-0.00837	-0.00107			-0.0882	0.17528
-0.00842	-0.00108			-0.08887	0.17653
-0.00847	-0.00109			-0.08954	0.17779
-0.00852	-0.00109			-0.09022	0.17904
-0.00857	-0.0011			-0.09089	0.18029
-0.00862	-0.00111			-0.09156	0.18154
-0.00867	-0.00112			-0.09224	0.18279
-0.00872	-0.00112			-0.09291	0.18404
-0.00877	-0.00113			-0.09358	0.18528
-0.00882	-0.00114			-0.09426	0.18653
-0.00887	-0.00115			-0.09493	0.18778
-0.00892	-0.00115			-0.0956	0.18902
-0.00897	-0.00116			-0.09628	0.19026
-0.00902	-0.00117			-0.09695	0.1915
-0.00907	-0.00118			-0.09762	0.19274
-0.00912	-0.00119			-0.0983	0.19398
-0.00917	-0.00119			-0.09897	0.19522
-0.00922	-0.0012			-0.09965	0.19646
-0.00927	-0.00121			-0.10032	0.19769
-0.00932	-0.00122			-0.10099	0.19893
-0.00937	-0.00122			-0.10167	0.20016
-0.00942	-0.00123			-0.10234	0.2014
-0.00947	-0.00124			-0.10302	0.20263
-0.00952	-0.00125			-0.10369	0.20386
-0.00957	-0.00125			-0.10437	0.20509
-0.00962	-0.00126			-0.10504	0.20632
-0.00967	-0.00127			-0.10572	0.20754
-0.00972	-0.00128			-0.10639	0.20877
-0.00977	-0.00128			-0.10706	0.20999
-0.00982	-0.00129			-0.10774	0.21122
-0.00987	-0.0013			-0.10841	0.21244
-0.00992	-0.00131			-0.10909	0.21366
-0.00997	-0.00131			-0.10976	0.21489
-0.01002	-0.00132			-0.11044	0.21611
-0.01006	-0.00133			-0.11111	0.21732
-0.01011	-0.00134			-0.11179	0.21854
-0.01016	-0.00135			-0.11246	0.21976
-0.01021	-0.00135			-0.11314	0.22097
-0.01026	-0.00136			-0.11381	0.22219
-0.01031	-0.00137			-0.11449	0.2234
-0.01036	-0.00138			-0.11517	0.22462
-0.01041	-0.00138			-0.11584	0.22583
-0.01046	-0.00139			-0.11652	0.22704
-0.01051	-0.0014			-0.11719	0.22825
-0.01055	-0.00141			-0.11787	0.22946
-0.0106	-0.00141			-0.11854	0.23066
-0.01065	-0.00142			-0.11922	0.23187
-0.0107	-0.00143			-0.1199	0.23307
-0.01075	-0.00144			-0.12057	0.23428
-0.0108	-0.00145			-0.12125	0.23548
-0.01085	-0.00145			-0.12192	0.23668
-0.01089	-0.00146			-0.1226	0.23788
-0.01094	-0.00147			-0.12328	0.23908
-0.01099	-0.00148			-0.12395	0.24028
-0.01104	-0.00148			-0.12463	0.24148
-0.01109	-0.00149			-0.1253	0.24268
-0.01114	-0.0015			-0.12598	0.24387
-0.01118	-0.00151			-0.12666	0.24507
-0.01123	-0.00152			-0.12733	0.24626
-0.01128	-0.00152			-0.12801	0.24745
-0.01133	-0.00153			-0.12869	0.24864
-0.01138	-0.00154			-0.12936	0.24983
-0.01142	-0.00155			-0.13004	0.25102
-0.01147	-0.00156			-0.13072	0.25221
-0.01152	-0.00156			-0.13139	0.2534
-0.01157	-0.00157			-0.13207	0.25459
-0.01162	-0.00158			-0.13275	0.25577
-0.01166	-0.00159			-0.13342	0.25695
-0.01171	-0.00159			-0.1341	0.25814
-0.01176	-0.0016			-0.13478	0.25932
-0.01181	-0.00161			-0.13546	0.2605
-0.01185	-0.00162			-0.13613	0.26168
-0.0119	-0.00163			-0.13681	0.26286
-0.01195	-0.00163			-0.13749	0.26404
-0.012	-0.00164			-0.13816	0.26521
-0.01204	-0.00165			-0.13884	0.26639
-0.01209	-0.00166			-0.13952	0.26756
-0.01214	-0.00167			-0.1402	0.26874
-0.01219	-0.00167			-0.14087	0.26991
-0.01223	-0.00168			-0.14155	0.27108
-0.01228	-0.00169			-0.14223	0.27225
-0.01233	-0.0017			-0.14291	0.27342
-0.01238	-0.00171			-0.14359	0.27459
-0.01242	-0.00171			-0.14426	0.27576
-0.01247	-0.00172			-0.14494	0.27692
-0.01252	-0.00173			-0.14562	0.27809
-0.01256	-0.00174			-0.1463	0.27925
-0.01261	-0.00175			-0.14698	0.28042
-0.01266	-0.00175			-0.14765	0.28158
-0.01271	-0.00176			-0.14833	0.28274
-0.01275	-0.00177			-0.14901	0.2839
-0.0128	-0.00178			-0.14969	0.28506
-0.01285	-0.00179			-0.15037	0.28622
-0.01289	-0.00179			-0.15104	0.28737
-0.01294	-0.0018			-0.15172	0.28853
-0.01299	-0.00181			-0.1524	0.28969
-0.01303	-0.00182			-0.15308	0.29084
-0.01308	-0.00183			-0.15376	0.29199
-0.01313	-0.00183			-0.15444	0.29314
-0.01317	-0.00184			-0.15512	0.2943
-0.01322	-0.00185			-0.15579	0.29545
-0.01327	-0.00186			-0.15647	0.29659
-0.01331	-0.00187			-0.15715	0.29774
-0.01336	-0.00187			-0.15783	0.29889
-0.01341	-0.00188			-0.15851	0.30003
-0.01345	-0.00189			-0.15919	0.30118
-0.0135	-0.0019			-0.15987	0.30232
-0.01354	-0.00191			-0.16055	0.30346
-0.01359	-0.00191			-0.16123	0.30461
-0.01364	-0.00192			-0.16191	0.30575
-0.01368	-0.00193			-0.16259	0.30689
-0.01373	-0.00194			-0.16326	0.30803
-0.01378	-0.00195			-0.16394	0.30916
-0.01382	-0.00196			-0.16462	0.3103
-0.01387	-0.00196			-0.1653	0.31143
-0.01391	-0.00197			-0.16598	0.31257
-0.01396	-0.00198			-0.16666	0.3137
-0.014	-0.00199			-0.16734	0.31483
-0.01405	-0.002			-0.16802	0.31597
-0.0141	-0.002			-0.1687	0.3171
-0.01414	-0.00201			-0.16938	0.31823
-0.01419	-0.00202			-0.17006	0.31935
-0.01423	-0.00203			-0.17074	0.32048
-0.01428	-0.00204			-0.17142	0.32161
-0.01433	-0.00205			-0.1721	0.32273
-0.01437	-0.00205			-0.17278	0.32386
-0.01442	-0.00206			-0.17346	0.32498
-0.01446	-0.00207			-0.17414	0.3261
-0.01451	-0.00208			-0.17482	0.32722
-0.01455	-0.00209			-0.1755	0.32834
-0.0146	-0.00209			-0.17618	0.32946
-0.01464	-0.0021			-0.17686	0.33058
-0.01469	-0.00211			-0.17754	0.3317
-0.01473	-0.00212			-0.17822	0.33281
-0.01478	-0.00213			-0.1789	0.33393
-0.01482	-0.00214			-0.17958	0.33504
-0.01487	-0.00214			-0.18026	0.33616
-0.01491	-0.00215			-0.18094	0.33727
-0.01496	-0.00216			-0.18162	0.33838
-0.015	-0.00217			-0.1823	0.33949
-0.01505	-0.00218			-0.18299	0.3406
-0.01509	-0.00219			-0.18367	0.34171
-0.01514	-0.00219			-0.18435	0.34281
-0.01518	-0.0022			-0.18503	0.34392
-0.01523	-0.00221			-0.18571	0.34502
-0.01527	-0.00222			-0.18639	0.34613
-0.01532	-0.00223			-0.18707	0.34723
-0.01536	-0.00224			-0.18775	0.34833
-0.01541	-0.00224			-0.18843	0.34943
-0.01545	-0.00225			-0.18911	0.35053
-0.0155	-0.00226			-0.18979	0.35163
-0.01554	-0.00227			-0.19048	0.35273
-0.01559	-0.00228			-0.19116	0.35383
-0.01563	-0.00229			-0.19184	0.35492
-0.01568	-0.00229			-0.19252	0.35602
-0.01572	-0.0023			-0.1932	0.35711
-0.01577	-0.00231			-0.19388	0.35821
-0.01581	-0.00232			-0.19456	0.3593
-0.01585	-0.00233			-0.19524	0.36039
-0.0159	-0.00234			-0.19593	0.36148
-0.01594	-0.00234			-0.19661	0.36257
-0.01599	-0.00235			-0.19729	0.36366
-0.01603	-0.00236			-0.19797	0.36474
-0.01608	-0.00237			-0.19865	0.36583
-0.01612	-0.00238			-0.19933	0.36691
-0.01616	-0.00239			-0.20002	0.368
-0.01621	-0.0024			-0.2007	0.36908
-0.01625	-0.0024			-0.20138	0.37016
-0.0163	-0.00241			-0.20206	0.37124
-0.01634	-0.00242			-0.20274	0.37232
-0.01638	-0.00243			-0.20343	0.3734
-0.01643	-0.00244			-0.20411	0.37448
-0.01647	-0.00245			-0.20479	0.37556
-0.01652	-0.00245			-0.20547	0.37663
-0.01656	-0.00246			-0.20615	0.37771
-0.0166	-0.00247			-0.20684	0.37878
-0.01665	-0.00248			-0.20752	0.37986
-0.01669	-0.00249			-0.2082	0.38093
-0.01673	-0.0025			-0.20888	0.382
-0.01678	-0.00251			-0.20956	0.38307
-0.01682	-0.00251			-0.21025	0.38414
-0.01686	-0.00252			-0.21093	0.38521
-0.01691	-0.00253			-0.21161	0.38627
-0.01695	-0.00254			-0.21229	0.38734
-0.01699	-0.00255			-0.21298	0.38841
-0.01704	-0.00256			-0.21366	0.38947
-0.01708	-0.00257			-0.21434	0.39053
-0.01712	-0.00257			-0.21502	0.3916
-0.01717	-0.00258			-0.21571	0.39266
-0.01721	-0.00259			-0.21639	0.39372
-0.01725	-0.0026			-0.21707	0.39478
-0.0173	-0.00261			-0.21776	0.39583
-0.01734	-0.00262			-0.21844	0.39689
-0.01738	-0.00262			-0.21912	0.39795
-0.01743	-0.00263			-0.2198	0.399
-0.01747	-0.00264			-0.22049	0.40006
-0.01751	-0.00265			-0.22117	0.40111
-0.01756	-0.00266			-0.22185	0.40216
-0.0176	-0.00267			-0.22254	0.40321
-0.01764	-0.00268			-0.22322	0.40427
-0.01768	-0.00269			-0.2239	0.40531
-0.01773	-0.00269			-0.22459	0.40636
-0.01777	-0.0027			-0.22527	0.40741
-0.01781	-0.00271			-0.22595	0.40846
-0.01786	-0.00272			-0.22663	0.4095
-0.0179	-0.00273			-0.22732	0.41055
-0.01794	-0.00274			-0.228	0.41159
-0.01798	-0.00275			-0.22868	0.41263
-0.01803	-0.00275			-0.22937	0.41368
-0.01807	-0.00276			-0.23005	0.41472
-0.01811	-0.00277			-0.23074	0.41576
-0.01815	-0.00278			-0.23142	0.41679
-0.0182	-0.00279			-0.2321	0.41783
-0.01824	-0.0028			-0.23279	0.41887
-0.01828	-0.00281			-0.23347	0.4199
-0.01832	-0.00281			-0.23415	0.42094
-0.01837	-0.00282			-0.23484	0.42197
-0.01841	-0.00283			-0.23552	0.42301
-0.01845	-0.00284			-0.2362	0.42404
-0.01849	-0.00285			-0.23689	0.42507
-0.01853	-0.00286			-0.23757	0.4261
-0.01858	-0.00287			-0.23826	0.42713
-0.01862	-0.00288			-0.23894	0.42816
-0.01866	-0.00288			-0.23962	0.42918
-0.0187	-0.00289			-0.24031	0.43021
-0.01874	-0.0029			-0.24099	0.43124
-0.01879	-0.00291			-0.24167	0.43226
-0.01883	-0.00292			-0.24236	0.43328
-0.01887	-0.00293			-0.24304	0.43431
-0.01891	-0.00294			-0.24373	0.43533
-0.01895	-0.00295			-0.24441	0.43635
-0.019	-0.00295			-0.2451	0.43737
-0.01904	-0.00296			-0.24578	0.43838
-0.01908	-0.00297			-0.24646	0.4394
-0.01912	-0.00298			-0.24715	0.44042
-0.01916	-0.00299			-0.24783	0.44143
-0.0192	-0.003			-0.24852	0.44245
-0.01925	-0.00301			-0.2492	0.44346
-0.01929	-0.00302			-0.24989	0.44448
-0.01933	-0.00302			-0.25057	0.44549
-0.01937	-0.00303			-0.25125	0.4465
-0.01941	-0.00304			-0.25194	0.44751
-0.01945	-0.00305			-0.25262	0.44852
-0.01949	-0.00306			-0.25331	0.44952
-0.01954	-0.00307			-0.25399	0.45053
-0.01958	-0.00308			-0.25468	0.45154
-0.01962	-0.00309			-0.25536	0.45254
-0.01966	-0.00309			-0.25605	0.45355
-0.0197	-0.0031			-0.25673	0.45455
-0.01974	-0.00311			-0.25742	0.45555
-0.01978	-0.00312			-0.2581	0.45655
-0.01982	-0.00313			-0.25878	0.45755
-0.01987	-0.00314			-0.25947	0.45855
-0.01991	-0.00315			-0.26015	0.45955
-0.01995	-0.00316			-0.26084	0.46055
-0.01999	-0.00317			-0.26152	0.46155
-0.02003	-0.00317			-0.26221	0.46254
-0.02007	-0.00318			-0.26289	0.46354
-0.02011	-0.00319			-0.26358	0.46453
-0.02015	-0.0032			-0.26426	0.46552
-0.02019	-0.00321			-0.26495	0.46651
-0.02023	-0.00322			-0.26563	0.46751
-0.02027	-0.00323			-0.26632	0.4685
-0.02031	-0.00324			-0.267	0.46948
-0.02036	-0.00325			-0.26769	0.47047
-0.0204	-0.00325			-0.26837	0.47146
-0.02044	-0.00326			-0.26906	0.47245
-0.02048	-0.00327			-0.26974	0.47343
-0.02052	-0.00328			-0.27043	0.47442
-0.02056	-0.00329			-0.27111	0.4754
-0.0206	-0.0033			-0.2718	0.47638
-0.02064	-0.00331			-0.27249	0.47736
-0.02068	-0.00332			-0.27317	0.47834
-0.02072	-0.00333			-0.27386	0.47932
-0.02076	-0.00333			-0.27454	0.4803
-0.0208	-0.00334			-0.27523	0.48128
-0.02084	-0.00335			-0.27591	0.48226
-0.02088	-0.00336			-0.2766	0.48323
-0.02092	-0.00337			-0.27728	0.48421
-0.02096	-0.00338			-0.27797	0.48518
-0.021	-0.00339			-0.27865	0.48615
-0.02104	-0.0034			-0.27934	0.48713
-0.02108	-0.00341			-0.28003	0.4881
-0.02112	-0.00341			-0.28071	0.48907
-0.02116	-0.00342			-0.2814	0.49004
-0.0212	-0.00343			-0.28208	0.491
-0.02124	-0.00344			-0.28277	0.49197
-0.02128	-0.00345			-0.28345	0.49294
-0.02132	-0.00346			-0.28414	0.4939
-0.02136	-0.00347			-0.28482	0.49487
-0.0214	-0.00348			-0.28551	0.49583
-0.02144	-0.00349			-0.2862	0.4968
-0.02148	-0.0035			-0.28688	0.49776
-0.02152	-0.0035			-0.28757	0.49872
-0.02156	-0.00351			-0.28825	0.49968
-0.0216	-0.00352			-0.28894	0.50064
-0.02164	-0.00353			-0.28963	0.5016
-0.02168	-0.00354			-0.29031	0.50255
-0.02172	-0.00355			-0.291	0.50351
-0.02176	-0.00356			-0.29168	0.50446
-0.0218	-0.00357			-0.29237	0.50542
-0.02184	-0.00358			-0.29306	0.50637
-0.02188	-0.00359			-0.29374	0.50732
-0.02192	-0.00359			-0.29443	0.50828
-0.02196	-0.0036			-0.29511	0.50923
-0.02199	-0.00361			-0.2958	0.51018
-0.02203	-0.00362			-0.29649	0.51113
-0.02207	-0.00363			-0.29717	0.51207
-0.02211	-0.00364			-0.29786	0.51302
-0.02215	-0.00365			-0.29854	0.51397
-0.02219	-0.00366			-0.29923	0.51491
-0.02223	-0.00367			-0.29992	0.51586
-0.02227	-0.00368			-0.3006	0.5168
-0.02231	-0.00369			-0.30129	0.51774
-0.02235	-0.00369			-0.30197	0.51868
-0.02239	-0.0037			-0.30266	0.51962
-0.02242	-0.00371			-0.30335	0.52056
-0.02246	-0.00372			-0.30403	0.5215
-0.0225	-0.00373			-0.30472	0.52244
-0.02254	-0.00374			-0.30541	0.52338
-0.02258	-0.00375			-0.30609	0.52431
-0.02262	-0.00376			-0.30678	0.52525
-0.02266	-0.00377			-0.30747	0.52618
-0.0227	-0.00378			-0.30815	0.52712
-0.02274	-0.00379			-0.30884	0.52805
-0.02277	-0.00379			-0.30952	0.52898
-0.02281	-0.0038			-0.31021	0.52991
-0.02285	-0.00381			-0.3109	0.53084
-0.02289	-0.00382			-0.31158	0.53177
-0.02293	-0.00383			-0.31227	0.5327
-0.02297	-0.00384			-0.31296	0.53362
-0.02301	-0.00385			-0.31364	0.53455
-0.02304	-0.00386			-0.31433	0.53548
-0.02308	-0.00387			-0.31502	0.5364
-0.02312	-0.00388			-0.3157	0.53732
-0.02316	-0.00389			-0.31639	0.53825
-0.0232	-0.0039			-0.31708	0.53917
-0.02324	-0.0039			-0.31776	0.54009
-0.02327	-0.00391			-0.31845	0.54101
-0.02331	-0.00392			-0.31914	0.54193
-0.02335	-0.00393			-0.31982	0.54284
-0.02339	-0.00394			-0.32051	0.54376
-0.02343	-0.00395			-0.3212	0.54468
-0.02347	-0.00396			-0.32188	0.54559
-0.0235	-0.00397			-0.32257	0.54651
-0.02354	-0.00398			-0.32326	0.54742
-0.02358	-0.00399			-0.32394	0.54833
-0.02362	-0.004			-0.32463	0.54924
-0.02366	-0.00401			-0.32532	0.55015
-0.02369	-0.00401			-0.326	0.55106
-0.02373	-0.00402			-0.32669	0.55197
-0.02377	-0.00403			-0.32738	0.55288
-0.02381	-0.00404			-0.32806	0.55379
-0.02384	-0.00405			-0.32875	0.5547
-0.02388	-0.00406			-0.32944	0.5556
-0.02392	-0.00407			-0.33013	0.5565
-0.02396	-0.00408			-0.33081	0.55741
-0.024	-0.00409			-0.3315	0.55831
-0.02403	-0.0041			-0.33219	0.55921
-0.02407	-0.00411			-0.33287	0.56011
-0.02411	-0.00412			-0.33356	0.56101
-0.02415	-0.00413			-0.33425	0.56191
-0.02418	-0.00413			-0.33493	0.56281
-0.02422	-0.00414			-0.33562	0.56371
-0.02426	-0.00415			-0.33631	0.5646
-0.0243	-0.00416			-0.337	0.5655
-0.02433	-0.00417			-0.33768	0.56639
-0.02437	-0.00418			-0.33837	0.56729
-0.02441	-0.00419			-0.33906	0.56818
-0.02445	-0.0042			-0.33974	0.56907
-0.02448	-0.00421			-0.34043	0.56996
-0.02452	-0.00422			-0.34112	0.57085
-0.02456	-0.00423			-0.3418	0.57174
-0.02459	-0.00424			-0.34249	0.57263
-0.02463	-0.00425			-0.34318	0.57352
-0.02467	-0.00426			-0.34387	0.57441
-0.02471	-0.00426			-0.34455	0.57529
-0.02474	-0.00427			-0.34524	0.57618
-0.02478	-0.00428			-0.34593	0.57706
-0.02482	-0.00429			-0.34661	0.57794
-0.02485	-0.0043			-0.3473	0.57883
-0.02489	-0.00431			-0.34799	0.57971
-0.02493	-0.00432			-0.34868	0.58059
-0.02497	-0.00433			-0.34936	0.58147
-0.025	-0.00434			-0.35005	0.58235
-0.02504	-0.00435			-0.35074	0.58322
-0.02508	-0.00436			-0.35142	0.5841
-0.02511	-0.00437			-0.35211	0.58498
-0.02515	-0.00438			-0.3528	0.58585
-0.02519	-0.00439			-0.35349	0.58673
-0.02522	-0.0044			-0.35417	0.5876
-0.02526	-0.0044			-0.35486	0.58847
-0.0253	-0.00441			-0.35555	0.58934
-0.02533	-0.00442			-0.35624	0.59022
-0.02537	-0.00443			-0.35692	0.59109
-0.02541	-0.00444			-0.35761	0.59195
-0.02544	-0.00445			-0.3583	0.59282
-0.02548	-0.00446			-0.35898	0.59369
-0.02552	-0.00447			-0.35967	0.59456
-0.02555	-0.00448			-0.36036	0.59542
-0.02559	-0.00449			-0.36105	0.59629
-0.02562	-0.0045			-0.36173	0.59715
-0.02566	-0.00451			-0.36242	0.59801
-0.0257	-0.00452			-0.36311	0.59888
-0.02573	-0.00453			-0.3638	0.59974
-0.02577	-0.00454			-0.36448	0.6006
-0.02581	-0.00454			-0.36517	0.60146
-0.02584	-0.00455			-0.36586	0.60231
-0.02588	-0.00456			-0.36655	0.60317
-0.02591	-0.00457			-0.36723	0.60403
-0.02595	-0.00458			-0.36792	0.60489
-0.02599	-0.00459			-0.36861	0.60574
-0.02602	-0.0046			-0.3693	0.6066
-0.02606	-0.00461			-0.36998	0.60745
-0.0261	-0.00462			-0.37067	0.6083
-0.02613	-0.00463			-0.37136	0.60915
-0.02617	-0.00464			-0.37204	0.61
-0.0262	-0.00465			-0.37273	0.61085
-0.02624	-0.00466			-0.37342	0.6117
-0.02627	-0.00467			-0.37411	0.61255
-0.02631	-0.00468			-0.37479	0.6134
-0.02635	-0.00469			-0.37548	0.61424
-0.02638	-0.0047			-0.37617	0.61509
-0.02642	-0.0047			-0.37686	0.61594
-0.02645	-0.00471			-0.37754	0.61678
-0.02649	-0.00472			-0.37823	0.61762
-0.02652	-0.00473			-0.37892	0.61846
-0.02656	-0.00474			-0.37961	0.61931
-0.0266	-0.00475			-0.38029	0.62015
-0.02663	-0.00476			-0.38098	0.62099
-0.02667	-0.00477			-0.38167	0.62183
-0.0267	-0.00478			-0.38236	0.62266
-0.02674	-0.00479			-0.38304	0.6235
-0.02677	-0.0048			-0.38373	0.62434
-0.02681	-0.00481			-0.38442	0.62517
-0.02684	-0.00482			-0.38511	0.62601
-0.02688	-0.00483			-0.38579	0.62684
-0.02692	-0.00484			-0.38648	0.62767
-0.02695	-0.00485			-0.38717	0.6285
-0.02699	-0.00486			-0.38786	0.62934
-0.02702	-0.00487			-0.38854	0.63017
-0.02706	-0.00487			-0.38923	0.631
-0.02709	-0.00488			-0.38992	0.63182
-0.02713	-0.00489			-0.39061	0.63265
-0.02716	-0.0049			-0.39129	0.63348
-0.0272	-0.00491			-0.39198	0.63431
-0.02723	-0.00492			-0.39267	0.63513
-0.02727	-0.00493			-0.39336	0.63595
-0.0273	-0.00494			-0.39404	0.63678
-0.02734	-0.00495			-0.39473	0.6376
-0.02737	-0.00496			-0.39542	0.63842
-0.02741	-0.00497			-0.39611	0.63924
-0.02744	-0.00498			-0.39679	0.64006
-0.02748	-0.00499			-0.39748	0.64088
-0.02751	-0.005			-0.39817	0.6417
-0.02755	-0.00501			-0.39886	0.64252
-0.02758	-0.00502			-0.39954	0.64334
-0.02762	-0.00503			-0.40023	0.64415
-0.02765	-0.00504			-0.40092	0.64497
-0.02769	-0.00505			-0.40161	0.64578
-0.02772	-0.00506			-0.40229	0.64659
-0.02776	-0.00506			-0.40298	0.64741
-0.02779	-0.00507			-0.40367	0.64822
-0.02782	-0.00508			-0.40435	0.64903
-0.02786	-0.00509			-0.40504	0.64984
-0.02789	-0.0051			-0.40573	0.65065
-0.02793	-0.00511			-0.40642	0.65146
-0.02796	-0.00512			-0.4071	0.65226
-0.028	-0.00513			-0.40779	0.65307
-0.02803	-0.00514			-0.40848	0.65388
-0.02807	-0.00515			-0.40917	0.65468
-0.0281	-0.00516			-0.40985	0.65549
-0.02814	-0.00517			-0.41054	0.65629
-0.02817	-0.00518			-0.41123	0.65709
-0.0282	-0.00519			-0.41192	0.65789
-0.02824	-0.0052			-0.4126	0.6587
-0.02827	-0.00521			-0.41329	0.6595
-0.02831	-0.00522			-0.41398	0.66029
-0.02834	-0.00523			-0.41467	0.66109
-0.02838	-0.00524			-0.41535	0.66189
-0.02841	-0.00525			-0.41604	0.66269
-0.02844	-0.00526			-0.41673	0.66348
-0.02848	-0.00527			-0.41742	0.66428
-0.02851	-0.00527			-0.4181	0.66507
-0.02855	-0.00528			-0.41879	0.66587
-0.02858	-0.00529			-0.41948	0.66666
-0.02861	-0.0053			-0.42016	0.66745
-0.02865	-0.00531			-0.42085	0.66824
-0.02868	-0.00532			-0.42154	0.66903
-0.02872	-0.00533			-0.42223	0.66982
-0.02875	-0.00534			-0.42291	0.67061
-0.02878	-0.00535			-0.4236	0.6714
-0.02882	-0.00536			-0.42429	0.67218
-0.02885	-0.00537			-0.42498	0.67297
-0.02889	-0.00538			-0.42566	0.67375
-0.02892	-0.00539			-0.42635	0.67454
-0.02895	-0.0054			-0.42704	0.67532
-0.02899	-0.00541			-0.42772	0.67611
-0.02902	-0.00542			-0.42841	0.67689
-0.02905	-0.00543			-0.4291	0.67767
-0.02909	-0.00544			-0.42979	0.67845
-0.02912	-0.00545			-0.43047	0.67923
-0.02915	-0.00546			-0.43116	0.68001
-0.02919	-0.00547			-0.43185	0.68078
-0.02922	-0.00548			-0.43253	0.68156
-0.02926	-0.00549			-0.43322	0.68234
-0.02929	-0.0055			-0.43391	0.68311
-0.02932	-0.00551			-0.4346	0.68389
-0.02936	-0.00551			-0.43528	0.68466
-0.02939	-0.00552			-0.43597	0.68543
-0.02942	-0.00553			-0.43666	0.68621
-0.02946	-0.00554			-0.43734	0.68698
-0.02949	-0.00555			-0.43803	0.68775
-0.02952	-0.00556			-0.43872	0.68852
-0.02956	-0.00557			-0.43941	0.68929
-0.02959	-0.00558			-0.44009	0.69005
-0.02962	-0.00559			-0.44078	0.69082
-0.02966	-0.0056			-0.44147	0.69159
-0.02969	-0.00561			-0.44215	0.69235
-0.02972	-0.00562			-0.44284	0.69312
-0.02976	-0.00563			-0.44353	0.69388
-0.02979	-0.00564			-0.44422	0.69465
-0.02982	-0.00565			-0.4449	0.69541
-0.02985	-0.00566			-0.44559	0.69617
-0.02989	-0.00567			-0.44628	0.69693
-0.02992	-0.00568			-0.44696	0.69769
-0.02995	-0.00569			-0.44765	0.69845
-0.02999	-0.0057			-0.44834	0.69921
-0.03002	-0.00571			-0.44902	0.69997
-0.03005	-0.00572			-0.44971	0.70072
-0.03009	-0.00573			-0.4504	0.70148
-0.03012	-0.00574			-0.45108	0.70223
-0.03015	-0.00575			-0.45177	0.70299
-0.03018	-0.00576			-0.45246	0.70374
-0.03022	-0.00577			-0.45314	0.70449
-0.03025	-0.00578			-0.45383	0.70525
-0.03028	-0.00578			-0.45452	0.706
-0.03031	-0.00579			-0.45521	0.70675
-0.03035	-0.0058			-0.45589	0.7075
-0.03038	-0.00581			-0.45658	0.70825
-0.03041	-0.00582			-0.45727	0.70899
-0.03045	-0.00583			-0.45795	0.70974
-0.03048	-0.00584			-0.45864	0.71049
-0.03051	-0.00585			-0.45933	0.71123
-0.03054	-0.00586			-0.46001	0.71198
-0.03058	-0.00587			-0.4607	0.71272
-0.03061	-0.00588			-0.46139	0.71347
-0.03064	-0.00589			-0.46207	0.71421
-0.03067	-0.0059			-0.46276	0.71495
-0.03071	-0.00591			-0.46345	0.71569
-0.03074	-0.00592			-0.46413	0.71643
-0.03077	-0.00593			-0.46482	0.71717
-0.0308	-0.00594			-0.46551	0.71791
-0.03083	-0.00595			-0.46619	0.71865
-0.03087	-0.00596			-0.46688	0.71938
-0.0309	-0.00597			-0.46756	0.72012
-0.03093	-0.00598			-0.46825	0.72085
-0.03096	-0.00599			-0.46894	0.72159
-0.031	-0.006			-0.46962	0.72232
-0.03103	-0.00601			-0.47031	0.72306
-0.03106	-0.00602			-0.471	0.72379
-0.03109	-0.00603			-0.47168	0.72452
-0.03112	-0.00604			-0.47237	0.72525
-0.03116	-0.00605			-0.47306	0.72598
-0.03119	-0.00606			-0.47374	0.72671
-0.03122	-0.00607			-0.47443	0.72744
-0.03125	-0.00608			-0.47512	0.72816
-0.03128	-0.00608			-0.4758	0.72889
-0.03132	-0.00609			-0.47649	0.72962
-0.03135	-0.0061			-0.47717	0.73034
-0.03138	-0.00611			-0.47786	0.73107
-0.03141	-0.00612			-0.47855	0.73179
-0.03144	-0.00613			-0.47923	0.73251
-0.03148	-0.00614			-0.47992	0.73323
-0.03151	-0.00615			-0.4806	0.73396
-0.03154	-0.00616			-0.48129	0.73468
-0.03157	-0.00617			-0.48198	0.7354
-0.0316	-0.00618			-0.48266	0.73611
-0.03163	-0.00619			-0.48335	0.73683
-0.03167	-0.0062			-0.48404	0.73755
-0.0317	-0.00621			-0.48472	0.73827
-0.03173	-0.00622			-0.48541	0.73898
-0.03176	-0.00623			-0.48609	0.7397
-0.03179	-0.00624			-0.48678	0.74041
-0.03182	-0.00625			-0.48747	0.74112
-0.03186	-0.00626			-0.48815	0.74184
-0.03189	-0.00627			-0.48884	0.74255
-0.03192	-0.00628			-0.48952	0.74326
-0.03195	-0.00629			-0.49021	0.74397
-0.03198	-0.0063			-0.49089	0.74468
-0.03201	-0.00631			-0.49158	0.74539
-0.03204	-0.00632			-0.49227	0.7461
-0.03208	-0.00633			-0.49295	0.7468
-0.03211	-0.00634			-0.49364	0.74751
-0.03214	-0.00635			-0.49432	0.74822
-0.03217	-0.00636			-0.49501	0.74892
-0.0322	-0.00637			-0.49569	0.74963
-0.03223	-0.00638			-0.49638	0.75033
-0.03226	-0.00639			-0.49707	0.75103
-0.03229	-0.0064			-0.49775	0.75173
-0.03233	-0.00641			-0.49844	0.75243
-0.03236	-0.00642			-0.49912	0.75314
-0.03239	-0.00643			-0.49981	0.75383
-0.03242	-0.00644			-0.50049	0.75453
-0.03245	-0.00644			-0.50118	0.75523
-0.03248	-0.00645			-0.50186	0.75593
-0.03251	-0.00646			-0.50255	0.75663
-0.03254	-0.00647			-0.50324	0.75732
-0.03257	-0.00648			-0.50392	0.75802
-0.03261	-0.00649			-0.50461	0.75871
-0.03264	-0.0065			-0.50529	0.7594
-0.03267	-0.00651			-0.50598	0.7601
-0.0327	-0.00652			-0.50666	0.76079
-0.03273	-0.00653			-0.50735	0.76148
-0.03276	-0.00654			-0.50803	0.76217
-0.03279	-0.00655			-0.50872	0.76286
-0.03282	-0.00656			-0.5094	0.76355
-0.03285	-0.00657			-0.51009	0.76424
-0.03288	-0.00658			-0.51077	0.76492
-0.03291	-0.00659			-0.51146	0.76561
-0.03294	-0.0066			-0.51214	0.7663
-0.03298	-0.00661			-0.51283	0.76698
-0.03301	-0.00662			-0.51351	0.76767
-0.03304	-0.00663			-0.5142	0.76835
-0.03307	-0.00664			-0.51488	0.76903
-0.0331	-0.00665			-0.51557	0.76972
-0.03313	-0.00666			-0.51625	0.7704
-0.03316	-0.00667			-0.51694	0.77108
-0.03319	-0.00668			-0.51762	0.77176
-0.03322	-0.00669			-0.51831	0.77244
-0.03325	-0.0067			-0.51899	0.77312
-0.03328	-0.00671			-0.51968	0.77379
-0.03331	-0.00672			-0.52036	0.77447
-0.03334	-0.00673			-0.52105	0.77515
-0.03337	-0.00674			-0.52173	0.77582
-0.0334	-0.00675			-0.52242	0.7765
-0.03343	-0.00676			-0.5231	0.77717
-0.03346	-0.00677			-0.52379	0.77784
-0.03349	-0.00678			-0.52447	0.77852
-0.03352	-0.00679			-0.52516	0.77919
-0.03355	-0.0068			-0.52584	0.77986
-0.03359	-0.00681			-0.52652	0.78053
-0.03362	-0.00682			-0.52721	0.7812
-0.03365	-0.00683			-0.52789	0.78187
-0.03368	-0.00684			-0.52858	0.78254
-0.03371	-0.00684			-0.52926	0.7832
-0.03374	-0.00685			-0.52995	0.78387
-0.03377	-0.00686			-0.53063	0.78453
-0.0338	-0.00687			-0.53131	0.7852
-0.03383	-0.00688			-0.532	0.78586
-0.03386	-0.00689			-0.53268	0.78653
-0.03389	-0.0069			-0.53337	0.78719
-0.03392	-0.00691			-0.53405	0.78785
-0.03395	-0.00692			-0.53474	0.78851
-0.03398	-0.00693			-0.53542	0.78917
-0.03401	-0.00694			-0.5361	0.78983
-0.03404	-0.00695			-0.53679	0.79049
-0.03407	-0.00696			-0.53747	0.79115
-0.0341	-0.00697			-0.53816	0.79181
-0.03413	-0.00698			-0.53884	0.79247
-0.03416	-0.00699			-0.53952	0.79312
-0.03419	-0.007			-0.54021	0.79378
-0.03422	-0.00701			-0.54089	0.79443
-0.03425	-0.00702			-0.54158	0.79509
-0.03428	-0.00703			-0.54226	0.79574
-0.03431	-0.00704			-0.54294	0.79639
-0.03433	-0.00705			-0.54363	0.79704
-0.03436	-0.00706			-0.54431	0.7977
-0.03439	-0.00707			-0.54499	0.79835
-0.03442	-0.00708			-0.54568	0.799
-0.03445	-0.00709			-0.54636	0.79964
-0.03448	-0.0071			-0.54704	0.80029
-0.03451	-0.00711			-0.54773	0.80094
-0.03454	-0.00712			-0.54841	0.80159
-0.03457	-0.00713			-0.54909	0.80223
-0.0346	-0.00714			-0.54978	0.80288
-0.03463	-0.00715			-0.55046	0.80352
-0.03466	-0.00716			-0.55115	0.80417
-0.03469	-0.00717			-0.55183	0.80481
-0.03472	-0.00718			-0.55251	0.80545
-0.03475	-0.00719			-0.55319	0.80609
-0.03478	-0.0072			-0.55388	0.80673
-0.03481	-0.00721			-0.55456	0.80737
-0.03484	-0.00722			-0.55524	0.80801
-0.03487	-0.00723			-0.55593	0.80865
-0.0349	-0.00724			-0.55661	0.80929
-0.03493	-0.00725			-0.55729	0.80993
-0.03495	-0.00726			-0.55798	0.81056
-0.03498	-0.00727			-0.55866	0.8112
-0.03501	-0.00728			-0.55934	0.81184
-0.03504	-0.00729			-0.56002	0.81247
-0.03507	-0.00729			-0.56071	0.8131
-0.0351	-0.0073			-0.56139	0.81374
-0.03513	-0.00731			-0.56207	0.81437
-0.03516	-0.00732			-0.56276	0.815
-0.03519	-0.00733			-0.56344	0.81563
-0.03522	-0.00734			-0.56412	0.81626
-0.03525	-0.00735			-0.5648	0.81689
-0.03528	-0.00736			-0.56549	0.81752
-0.0353	-0.00737			-0.56617	0.81815
-0.03533	-0.00738			-0.56685	0.81877
-0.03536	-0.00739			-0.56753	0.8194
-0.03539	-0.0074			-0.56822	0.82003
-0.03542	-0.00741			-0.5689	0.82065
-0.03545	-0.00742			-0.56958	0.82128
-0.03548	-0.00743			-0.57026	0.8219
-0.03551	-0.00744			-0.57095	0.82252
-0.03554	-0.00745			-0.57163	0.82315
-0.03557	-0.00746			-0.57231	0.82377
-0.03559	-0.00747			-0.57299	0.82439
-0.03562	-0.00748			-0.57367	0.82501
-0.03565	-0.00749			-0.57436	0.82563
-0.03568	-0.0075			-0.57504	0.82625
-0.03571	-0.00751			-0.57572	0.82687
-0.03574	-0.00752			-0.5764	0.82748
-0.03577	-0.00753			-0.57708	0.8281
-0.0358	-0.00754			-0.57777	0.82872
-0.03582	-0.00755			-0.57845	0.82933
-0.03585	-0.00756			-0.57913	0.82995
-0.03588	-0.00757			-0.57981	0.83056
-0.03591	-0.00758			-0.58049	0.83117
-0.03594	-0.00759			-0.58117	0.83178
-0.03597	-0.0076			-0.58186	0.8324
-0.036	-0.00761			-0.58254	0.83301
-0.03602	-0.00762			-0.58322	0.83362
-0.03605	-0.00763			-0.5839	0.83423
-0.03608	-0.00764			-0.58458	0.83484
-0.03611	-0.00765			-0.58526	0.83544
-0.03614	-0.00766			-0.58594	0.83605
-0.03617	-0.00767			-0.58663	0.83666
-0.0362	-0.00768			-0.58731	0.83727
-0.03622	-0.00769			-0.58799	0.83787
-0.03625	-0.0077			-0.58867	0.83848
-0.03628	-0.00771			-0.58935	0.83908
-0.03631	-0.00772			-0.59003	0.83968
-0.03634	-0.00773			-0.59071	0.84029
-0.03637	-0.00773			-0.59139	0.84089
-0.03639	-0.00774			-0.59207	0.84149
-0.03642	-0.00775			-0.59276	0.84209
-0.03645	-0.00776			-0.59344	0.84269
-0.03648	-0.00777			-0.59412	0.84329
-0.03651	-0.00778			-0.5948	0.84389
-0.03654	-0.00779			-0.59548	0.84449
-0.03656	-0.0078			-0.59616	0.84508
-0.03659	-0.00781			-0.59684	0.84568
-0.03662	-0.00782			-0.59752	0.84627
-0.03665	-0.00783			-0.5982	0.84687
-0.03668	-0.00784			-0.59888	0.84746
-0.0367	-0.00785			-0.59956	0.84806
-0.03673	-0.00786			-0.60024	0.84865
-0.03676	-0.00787			-0.60092	0.84924
-0.03679	-0.00788			-0.6016	0.84984
-0.03682	-0.00789			-0.60228	0.85043
-0.03684	-0.0079			-0.60296	0.85102
-0.03687	-0.00791			-0.60364	0.85161
-0.0369	-0.00792			-0.60432	0.85219
-0.03693	-0.00793			-0.605	0.85278
-0.03696	-0.00794			-0.60568	0.85337
-0.03698	-0.00795			-0.60636	0.85396
-0.03701	-0.00796			-0.60704	0.85454
-0.03704	-0.00797			-0.60772	0.85513
-0.03707	-0.00798			-0.6084	0.85571
-0.0371	-0.00799			-0.60908	0.8563
-0.03712	-0.008			-0.60976	0.85688
-0.03715	-0.00801			-0.61044	0.85746
-0.03718	-0.00802			-0.61112	0.85805
-0.03721	-0.00803			-0.6118	0.85863
-0.03724	-0.00804			-0.61248	0.85921
-0.03726	-0.00805			-0.61316	0.85979
-0.03729	-0.00806			-0.61384	0.86037
-0.03732	-0.00807			-0.61452	0.86095
-0.03735	-0.00808			-0.6152	0.86153
-0.03737	-0.00809			-0.61588	0.8621
-0.0374	-0.0081			-0.61656	0.86268
-0.03743	-0.00811			-0.61724	0.86326
-0.03746	-0.00812			-0.61792	0.86383
-0.03748	-0.00813			-0.6186	0.86441
-0.03751	-0.00814			-0.61927	0.86498
-0.03754	-0.00815			-0.61995	0.86555
-0.03757	-0.00815			-0.62063	0.86613
-0.03759	-0.00816			-0.62131	0.8667
-0.03762	-0.00817			-0.62199	0.86727
-0.03765	-0.00818			-0.62267	0.86784
-0.03768	-0.00819			-0.62335	0.86841
-0.0377	-0.0082			-0.62403	0.86898
-0.03773	-0.00821			-0.62471	0.86955
-0.03776	-0.00822			-0.62538	0.87012
-0.03779	-0.00823			-0.62606	0.87068
-0.03781	-0.00824			-0.62674	0.87125
-0.03784	-0.00825			-0.62742	0.87182
-0.03787	-0.00826			-0.6281	0.87238
-0.0379	-0.00827			-0.62878	0.87295
-0.03792	-0.00828			-0.62945	0.87351
-0.03795	-0.00829			-0.63013	0.87407
-0.03798	-0.0083			-0.63081	0.87464
-0.03801	-0.00831			-0.63149	0.8752
-0.03803	-0.00832			-0.63217	0.87576
-0.03806	-0.00833			-0.63285	0.87632
-0.03809	-0.00834			-0.63352	0.87688
-0.03811	-0.00835			-0.6342	0.87744
-0.03814	-0.00836			-0.63488	0.878
-0.03817	-0.00837			-0.63556	0.87856
-0.0382	-0.00838			-0.63623	0.87911
-0.03822	-0.00839			-0.63691	0.87967
-0.03825	-0.0084			-0.63759	0.88023
-0.03828	-0.00841			-0.63827	0.88078
-0.0383	-0.00842			-0.63895	0.88134
-0.03833	-0.00843			-0.63962	0.88189
-0.03836	-0.00844			-0.6403	0.88245
-0.03839	-0.00845			-0.64098	0.883
-0.03841	-0.00846			-0.64165	0.88355
-0.03844	-0.00847			-0.64233	0.8841
-0.03847	-0.00848			-0.64301	0.88465
-0.03849	-0.00849			-0.64369	0.8852
-0.03852	-0.0085			-0.64436	0.88575
-0.03855	-0.00851			-0.64504	0.8863
-0.03857	-0.00851			-0.64572	0.88685
-0.0386	-0.00852			-0.64639	0.8874
-0.03863	-0.00853			-0.64707	0.88794
-0.03865	-0.00854			-0.64775	0.88849
-0.03868	-0.00855			-0.64843	0.88904
-0.03871	-0.00856			-0.6491	0.88958
-0.03874	-0.00857			-0.64978	0.89013
-0.03876	-0.00858			-0.65046	0.89067
-0.03879	-0.00859			-0.65113	0.89121
-0.03882	-0.0086			-0.65181	0.89176
-0.03884	-0.00861			-0.65248	0.8923
-0.03887	-0.00862			-0.65316	0.89284
-0.0389	-0.00863			-0.65384	0.89338
-0.03892	-0.00864			-0.65451	0.89392
-0.03895	-0.00865			-0.65519	0.89446
-0.03898	-0.00866			-0.65587	0.895
-0.039	-0.00867			-0.65654	0.89553
-0.03903	-0.00868			-0.65722	0.89607
-0.03906	-0.00869			-0.65789	0.89661
-0.03908	-0.0087			-0.65857	0.89714
-0.03911	-0.00871			-0.65925	0.89768
-0.03914	-0.00872			-0.65992	0.89821
-0.03916	-0.00873			-0.6606	0.89875
-0.03919	-0.00874			-0.66127	0.89928
-0.03922	-0.00875			-0.66195	0.89981
-0.03924	-0.00876			-0.66262	0.90035
-0.03927	-0.00877			-0.6633	0.90088
-0.03929	-0.00878			-0.66398	0.90141
-0.03932	-0.00879			-0.66465	0.90194
-0.03935	-0.0088			-0.66533	0.90247
-0.03937	-0.00881			-0.666	0.903
-0.0394	-0.00882			-0.66668	0.90353
-0.03943	-0.00882			-0.66735	0.90405
-0.03945	-0.00883			-0.66803	0.90458
-0.03948	-0.00884			-0.6687	0.90511
-0.03951	-0.00885			-0.66938	0.90563
-0.03953	-0.00886			-0.67005	0.90616
-0.03956	-0.00887			-0.67073	0.90668
-0.03959	-0.00888			-0.6714	0.90721
-0.03961	-0.00889			-0.67208	0.90773
-0.03964	-0.0089			-0.67275	0.90825
-0.03966	-0.00891			-0.67342	0.90878
-0.03969	-0.00892			-0.6741	0.9093
-0.03972	-0.00893			-0.67477	0.90982
-0.03974	-0.00894			-0.67545	0.91034
-0.03977	-0.00895			-0.67612	0.91086
-0.0398	-0.00896			-0.6768	0.91138
-0.03982	-0.00897			-0.67747	0.91189
-0.03985	-0.00898			-0.67815	0.91241
-0.03987	-0.00899			-0.67882	0.91293
-0.0399	-0.009			-0.67949	0.91345
-0.03993	-0.00901			-0.68017	0.91396
-0.03995	-0.00902			-0.68084	0.91448
-0.03998	-0.00903			-0.68152	0.91499
-0.04	-0.00904			-0.68219	0.91551
-0.04003	-0.00905			-0.68286	0.91602
-0.04006	-0.00906			-0.68354	0.91653
-0.04008	-0.00907			-0.68421	0.91704
-0.04011	-0.00908			-0.68488	0.91755
-0.04013	-0.00909			-0.68556	0.91807
-0.04016	-0.0091			-0.68623	0.91858
-0.04019	-0.0091			-0.6869	0.91909
-0.04021	-0.00911			-0.68758	0.91959
-0.04024	-0.00912			-0.68825	0.9201
-0.04026	-0.00913			-0.68892	0.92061
-0.04029	-0.00914			-0.6896	0.92112
-0.04032	-0.00915			-0.69027	0.92162
-0.04034	-0.00916			-0.69094	0.92213
-0.04037	-0.00917			-0.69161	0.92264
-0.04039	-0.00918			-0.69229	0.92314
-0.04042	-0.00919			-0.69296	0.92364
-0.04045	-0.0092			-0.69363	0.92415
-0.04047	-0.00921			-0.69431	0.92465
-0.0405	-0.00922			-0.69498	0.92515
-0.04052	-0.00923			-0.69565	0.92565
-0.04055	-0.00924			-0.69632	0.92616
-0.04057	-0.00925			-0.697	0.92666
-0.0406	-0.00926			-0.69767	0.92716
-0.04063	-0.00927			-0.69834	0.92765
-0.04065	-0.00928			-0.69901	0.92815
-0.04068	-0.00929			-0.69968	0.92865
-0.0407	-0.0093			-0.70036	0.92915
-0.04073	-0.00931			-0.70103	0.92964
-0.04075	-0.00932			-0.7017	0.93014
-0.04078	-0.00933			-0.70237	0.93064
-0.04081	-0.00934			-0.70304	0.93113
-0.04083	-0.00934			-0.70371	0.93163
-0.04086	-0.00935			-0.70439	0.93212
-0.04088	-0.00936			-0.70506	0.93261
-0.04091	-0.00937			-0.70573	0.93311
-0.04093	-0.00938			-0.7064	0.9336
-0.04096	-0.00939			-0.70707	0.93409
-0.04098	-0.0094			-0.70774	0.93458
-0.04101	-0.00941			-0.70841	0.93507
-0.04104	-0.00942			-0.70909	0.93556
-0.04106	-0.00943			-0.70976	0.93605
-0.04109	-0.00944			-0.71043	0.93654
-0.04111	-0.00945			-0.7111	0.93702
-0.04114	-0.00946			-0.71177	0.93751
-0.04116	-0.00947			-0.71244	0.938
-0.04119	-0.00948			-0.71311	0.93848
-0.04121	-0.00949			-0.71378	0.93897
-0.04124	-0.0095			-0.71445	0.93945
-0.04126	-0.00951			-0.71512	0.93994
-0.04129	-0.00952			-0.71579	0.94042
-0.04132	-0.00953			-0.71646	0.9409
-0.04134	-0.00954			-0.71713	0.94139
-0.04137	-0.00955			-0.7178	0.94187
-0.04139	-0.00955			-0.71847	0.94235
-0.04142	-0.00956			-0.71914	0.94283
-0.04144	-0.00957			-0.71981	0.94331
-0.04147	-0.00958			-0.72048	0.94379
-0.04149	-0.00959			-0.72115	0.94427
-0.04152	-0.0096			-0.72182	0.94475
-0.04154	-0.00961			-0.72249	0.94522
-0.04157	-0.00962			-0.72316	0.9457
-0.04159	-0.00963			-0.72383	0.94618
-0.04162	-0.00964			-0.7245	0.94665
-0.04164	-0.00965			-0.72517	0.94713
-0.04167	-0.00966			-0.72584	0.9476
-0.04169	-0.00967			-0.72651	0.94808
-0.04172	-0.00968			-0.72718	0.94855
-0.04174	-0.00969			-0.72785	0.94902
-0.04177	-0.0097			-0.72852	0.94949
-0.04179	-0.00971			-0.72918	0.94997
-0.04182	-0.00972			-0.72985	0.95044
-0.04184	-0.00973			-0.73052	0.95091
-0.04187	-0.00974			-0.73119	0.95138
-0.04189	-0.00974			-0.73186	0.95185
-0.04192	-0.00975			-0.73253	0.95232
-0.04194	-0.00976			-0.7332	0.95278
-0.04197	-0.00977			-0.73387	0.95325
-0.04199	-0.00978			-0.73453	0.95372
-0.04202	-0.00979			-0.7352	0.95419
-0.04204	-0.0098			-0.73587	0.95465
-0.04207	-0.00981			-0.73654	0.95512
-0.04209	-0.00982			-0.73721	0.95558
-0.04212	-0.00983			-0.73787	0.95605
-0.04214	-0.00984			-0.73854	0.95651
-0.04217	-0.00985			-0.73921	0.95697
-0.04219	-0.00986			-0.73988	0.95743
-0.04222	-0.00987			-0.74054	0.9579
-0.04224	-0.00988			-0.74121	0.95836
-0.04227	-0.00989			-0.74188	0.95882
-0.04229	-0.0099			-0.74255	0.95928
-0.04232	-0.00991			-0.74321	0.95974
-0.04234	-0.00992			-0.74388	0.9602
-0.04237	-0.00992			-0.74455	0.96066
-0.04239	-0.00993			-0.74522	0.96111
-0.04242	-0.00994			-0.74588	0.96157
-0.04244	-0.00995			-0.74655	0.96203
-0.04247	-0.00996			-0.74722	0.96248
-0.04249	-0.00997			-0.74788	0.96294
-0.04252	-0.00998			-0.74855	0.96339
-0.04254	-0.00999			-0.74922	0.96385
-0.04257	-0.01			-0.74988	0.9643
-0.04259	-0.01001			-0.75055	0.96475
-0.04262	-0.01002			-0.75122	0.96521
-0.04264	-0.01003			-0.75188	0.96566
-0.04267	-0.01004			-0.75255	0.96611
-0.04269	-0.01005			-0.75322	0.96656
-0.04271	-0.01006			-0.75388	0.96701
-0.04274	-0.01007			-0.75455	0.96746
-0.04276	-0.01008			-0.75521	0.96791
-0.04279	-0.01008			-0.75588	0.96836
-0.04281	-0.01009			-0.75654	0.96881
-0.04284	-0.0101			-0.75721	0.96926
-0.04286	-0.01011			-0.75788	0.9697
-0.04289	-0.01012			-0.75854	0.97015
-0.04291	-0.01013			-0.75921	0.9706
-0.04294	-0.01014			-0.75987	0.97104
-0.04296	-0.01015			-0.76054	0.97149
-0.04299	-0.01016			-0.7612	0.97193
-0.04301	-0.01017			-0.76187	0.97237
-0.04303	-0.01018			-0.76253	0.97282
-0.04306	-0.01019			-0.7632	0.97326
-0.04308	-0.0102			-0.76386	0.9737
-0.04311	-0.01021			-0.76453	0.97414
-0.04313	-0.01022			-0.76519	0.97458
-0.04316	-0.01022			-0.76586	0.97502
-0.04318	-0.01023			-0.76652	0.97546
-0.04321	-0.01024			-0.76719	0.9759
-0.04323	-0.01025			-0.76785	0.97634
-0.04325	-0.01026			-0.76851	0.97678
-0.04328	-0.01027			-0.76918	0.97722
-0.0433	-0.01028			-0.76984	0.97765
-0.04333	-0.01029			-0.77051	0.97809
-0.04335	-0.0103			-0.77117	0.97853
-0.04338	-0.01031			-0.77183	0.97896
-0.0434	-0.01032			-0.7725	0.9794
-0.04343	-0.01033			-0.77316	0.97983
-0.04345	-0.01034			-0.77383	0.98027
-0.04347	-0.01035			-0.77449	0.9807
-0.0435	-0.01036			-0.77515	0.98113
-0.04352	-0.01036			-0.77582	0.98156
-0.04355	-0.01037			-0.77648	0.98199
-0.04357	-0.01038			-0.77714	0.98243
-0.0436	-0.01039			-0.77781	0.98286
-0.04362	-0.0104			-0.77847	0.98329
-0.04364	-0.01041			-0.77913	0.98372
-0.04367	-0.01042			-0.77979	0.98414
-0.04369	-0.01043			-0.78046	0.98457
-0.04372	-0.01044			-0.78112	0.985
-0.04374	-0.01045			-0.78178	0.98543
-0.04376	-0.01046			-0.78244	0.98585
-0.04379	-0.01047			-0.78311	0.98628
-0.04381	-0.01048			-0.78377	0.98671
-0.04384	-0.01049			-0.78443	0.98713
-0.04386	-0.01049			-0.78509	0.98755
-0.04389	-0.0105			-0.78576	0.98798
-0.04391	-0.01051			-0.78642	0.9884
-0.04393	-0.01052			-0.78708	0.98883
-0.04396	-0.01053			-0.78774	0.98925
-0.04398	-0.01054			-0.7884	0.98967
-0.04401	-0.01055			-0.78906	0.99009
-0.04403	-0.01056			-0.78973	0.99051
-0.04405	-0.01057			-0.79039	0.99093
-0.04408	-0.01058			-0.79105	0.99135
-0.0441	-0.01059			-0.79171	0.99177
-0.04413	-0.0106			-0.79237	0.99219
-0.04415	-0.01061			-0.79303	0.99261
-0.04417	-0.01061			-0.79369	0.99302
-0.0442	-0.01062			-0.79435	0.99344
-0.04422	-0.01063			-0.79502	0.99386
-0.04425	-0.01064			-0.79568	0.99427
-0.04427	-0.01065			-0.79634	0.99469
-0.04429	-0.01066			-0.797	0.9951
-0.04432	-0.01067			-0.79766	0.99552
-0.04434	-0.01068			-0.79832	0.99593
-0.04437	-0.01069			-0.79898	0.99634
-0.04439	-0.0107			-0.79964	0.99676
-0.04441	-0.01071			-0.8003	0.99717
-0.04444	-0.01072			-0.80096	0.99758
-0.04446	-0.01073			-0.80162	0.99799
-0.04449	-0.01073			-0.80228	0.9984
-0.04451	-0.01074			-0.80294	0.99881
-0.04453	-0.01075			-0.8036	0.99922
-0.04456	-0.01076			-0.80426	0.99963
-0.04458	-0.01077			-0.80492	1.00004
-0.04461	-0.01078			-0.80558	1.00045
-0.04463	-0.01079			-0.80624	1.00086
-0.04465	-0.0108			-0.80689	1.00126
-0.04468	-0.01081			-0.80755	1.00167
-0.0447	-0.01082			-0.80821	1.00207
-0.04472	-0.01083			-0.80887	1.00248
-0.04475	-0.01083			-0.80953	1.00288
-0.04477	-0.01084			-0.81019	1.00329
-0.0448	-0.01085			-0.81085	1.00369
-0.04482	-0.01086			-0.81151	1.0041
-0.04484	-0.01087			-0.81217	1.0045
-0.04487	-0.01088			-0.81282	1.0049
-0.04489	-0.01089			-0.81348	1.0053
-0.04491	-0.0109			-0.81414	1.0057
-0.04494	-0.01091			-0.8148	1.0061
-0.04496	-0.01092			-0.81546	1.0065
-0.04499	-0.01093			-0.81611	1.0069
-0.04501	-0.01094			-0.81677	1.0073
-0.04503	-0.01094			-0.81743	1.0077
-0.04506	-0.01095			-0.81809	1.0081
-0.04508	-0.01096			-0.81874	1.0085
-0.0451	-0.01097			-0.8194	1.0089
-0.04513	-0.01098			-0.82006	1.00929
-0.04515	-0.01099			-0.82072	1.00969
-0.04518	-0.011			-0.82137	1.01008
-0.0452	-0.01101			-0.82203	1.01048
-0.04522	-0.01102			-0.82269	1.01087
-0.04525	-0.01103			-0.82334	1.01127
-0.04527	-0.01103			-0.824	1.01166
-0.04529	-0.01104			-0.82466	1.01205
-0.04532	-0.01105			-0.82531	1.01245
-0.04534	-0.01106			-0.82597	1.01284
-0.04536	-0.01107			-0.82663	1.01323
-0.04539	-0.01108			-0.82728	1.01362
-0.04541	-0.01109			-0.82794	1.01401
-0.04543	-0.0111			-0.8286	1.0144
-0.04546	-0.01111			-0.82925	1.01479
-0.04548	-0.01112			-0.82991	1.01518
-0.04551	-0.01113			-0.83056	1.01557
-0.04553	-0.01113			-0.83122	1.01596
-0.04555	-0.01114			-0.83187	1.01634
-0.04558	-0.01115			-0.83253	1.01673
-0.0456	-0.01116			-0.83319	1.01712
-0.04562	-0.01117			-0.83384	1.0175
-0.04565	-0.01118			-0.8345	1.01789
-0.04567	-0.01119			-0.83515	1.01827
-0.04569	-0.0112			-0.83581	1.01866
-0.04572	-0.01121			-0.83646	1.01904
-0.04574	-0.01122			-0.83712	1.01942
-0.04576	-0.01122			-0.83777	1.01981
-0.04579	-0.01123			-0.83843	1.02019
-0.04581	-0.01124			-0.83908	1.02057
-0.04583	-0.01125			-0.83973	1.02095
-0.04586	-0.01126			-0.84039	1.02133
-0.04588	-0.01127			-0.84104	1.02171
-0.0459	-0.01128			-0.8417	1.02209
-0.04593	-0.01129			-0.84235	1.02247
-0.04595	-0.0113			-0.84301	1.02285
-0.04597	-0.0113			-0.84366	1.02323
-0.046	-0.01131			-0.84431	1.02361
-0.04602	-0.01132			-0.84497	1.02399
-0.04604	-0.01133			-0.84562	1.02436
-0.04607	-0.01134			-0.84627	1.02474
-0.04609	-0.01135			-0.84693	1.02512
-0.04611	-0.01136			-0.84758	1.02549
-0.04614	-0.01137			-0.84823	1.02587
-0.04616	-0.01138			-0.84889	1.02624
-0.04618	-0.01138			-0.84954	1.02662
-0.04621	-0.01139			-0.85019	1.02699
-0.04623	-0.0114			-0.85084	1.02736
-0.04625	-0.01141			-0.8515	1.02773
-0.04628	-0.01142			-0.85215	1.02811
-0.0463	-0.01143			-0.8528	1.02848
-0.04632	-0.01144			-0.85345	1.02885
-0.04635	-0.01145			-0.85411	1.02922
-0.04637	-0.01146			-0.85476	1.02959
-0.04639	-0.01146			-0.85541	1.02996
-0.04642	-0.01147			-0.85606	1.03033
-0.04644	-0.01148			-0.85671	1.0307
-0.04646	-0.01149			-0.85737	1.03107
-0.04649	-0.0115			-0.85802	1.03143
-0.04651	-0.01151			-0.85867	1.0318
-0.04653	-0.01152			-0.85932	1.03217
-0.04656	-0.01153			-0.85997	1.03253
-0.04658	-0.01154			-0.86062	1.0329
-0.0466	-0.01154			-0.86127	1.03327
-0.04663	-0.01155			-0.86192	1.03363
-0.04665	-0.01156			-0.86258	1.03399
-0.04667	-0.01157			-0.86323	1.03436
-0.0467	-0.01158			-0.86388	1.03472
-0.04672	-0.01159			-0.86453	1.03509
-0.04674	-0.0116			-0.86518	1.03545
-0.04676	-0.01161			-0.86583	1.03581
-0.04679	-0.01161			-0.86648	1.03617
-0.04681	-0.01162			-0.86713	1.03653
-0.04683	-0.01163			-0.86778	1.03689
-0.04686	-0.01164			-0.86843	1.03725
-0.04688	-0.01165			-0.86908	1.03761
-0.0469	-0.01166			-0.86973	1.03797
-0.04693	-0.01167			-0.87038	1.03833
-0.04695	-0.01168			-0.87103	1.03869
-0.04697	-0.01168			-0.87168	1.03905
-0.047	-0.01169			-0.87233	1.0394
-0.04702	-0.0117			-0.87297	1.03976
-0.04704	-0.01171			-0.87362	1.04012
-0.04706	-0.01172			-0.87427	1.04047
-0.04709	-0.01173			-0.87492	1.04083
-0.04711	-0.01174			-0.87557	1.04118
-0.04713	-0.01175			-0.87622	1.04154
-0.04716	-0.01175			-0.87687	1.04189
-0.04718	-0.01176			-0.87752	1.04225
-0.0472	-0.01177			-0.87816	1.0426
-0.04723	-0.01178			-0.87881	1.04295
-0.04725	-0.01179			-0.87946	1.0433
-0.04727	-0.0118			-0.88011	1.04366
-0.0473	-0.01181			-0.88076	1.04401
-0.04732	-0.01182			-0.8814	1.04436
-0.04734	-0.01182			-0.88205	1.04471
-0.04736	-0.01183			-0.8827	1.04506
-0.04739	-0.01184			-0.88335	1.04541
-0.04741	-0.01185			-0.88399	1.04576
-0.04743	-0.01186			-0.88464	1.0461
-0.04746	-0.01187			-0.88529	1.04645
-0.04748	-0.01188			-0.88594	1.0468
-0.0475	-0.01189			-0.88658	1.04715
-0.04752	-0.01189			-0.88723	1.04749
-0.04755	-0.0119			-0.88788	1.04784
-0.04757	-0.01191			-0.88852	1.04819
-0.04759	-0.01192			-0.88917	1.04853
-0.04762	-0.01193			-0.88981	1.04888
-0.04764	-0.01194			-0.89046	1.04922
-0.04766	-0.01195			-0.89111	1.04956
-0.04769	-0.01195			-0.89175	1.04991
-0.04771	-0.01196			-0.8924	1.05025
-0.04773	-0.01197			-0.89304	1.05059
-0.04775	-0.01198			-0.89369	1.05093
-0.04778	-0.01199			-0.89434	1.05128
-0.0478	-0.012			-0.89498	1.05162
-0.04782	-0.01201			-0.89563	1.05196
-0.04785	-0.01201			-0.89627	1.0523
-0.04787	-0.01202			-0.89692	1.05264
-0.04789	-0.01203			-0.89756	1.05298
-0.04791	-0.01204			-0.89821	1.05332
-0.04794	-0.01205			-0.89885	1.05365
-0.04796	-0.01206			-0.8995	1.05399
-0.04798	-0.01207			-0.90014	1.05433
-0.04801	-0.01207			-0.90079	1.05467
-0.04803	-0.01208			-0.90143	1.055
-0.04805	-0.01209			-0.90207	1.05534
-0.04807	-0.0121			-0.90272	1.05568
-0.0481	-0.01211			-0.90336	1.05601
-0.04812	-0.01212			-0.90401	1.05635
-0.04814	-0.01213			-0.90465	1.05668
-0.04817	-0.01213			-0.90529	1.05702
-0.04819	-0.01214			-0.90594	1.05735
-0.04821	-0.01215			-0.90658	1.05768
-0.04823	-0.01216			-0.90722	1.05801
-0.04826	-0.01217			-0.90787	1.05835
-0.04828	-0.01218			-0.90851	1.05868
-0.0483	-0.01218			-0.90915	1.05901
-0.04832	-0.01219			-0.9098	1.05934
-0.04835	-0.0122			-0.91044	1.05967
-0.04837	-0.01221			-0.91108	1.06
-0.04839	-0.01222			-0.91172	1.06033
-0.04842	-0.01223			-0.91237	1.06066
-0.04844	-0.01224			-0.91301	1.06099
-0.04846	-0.01224			-0.91365	1.06132
-0.04848	-0.01225			-0.91429	1.06165
-0.04851	-0.01226			-0.91493	1.06197
-0.04853	-0.01227			-0.91558	1.0623
-0.04855	-0.01228			-0.91622	1.06263
-0.04857	-0.01229			-0.91686	1.06295
-0.0486	-0.01229			-0.9175	1.06328
-0.04862	-0.0123			-0.91814	1.0636
-0.04864	-0.01231			-0.91878	1.06393
-0.04867	-0.01232			-0.91942	1.06425
-0.04869	-0.01233			-0.92006	1.06458
-0.04871	-0.01234			-0.92071	1.0649
-0.04873	-0.01234			-0.92135	1.06522
-0.04876	-0.01235			-0.92199	1.06555
-0.04878	-0.01236			-0.92263	1.06587
-0.0488	-0.01237			-0.92327	1.06619
-0.04882	-0.01238			-0.92391	1.06651
-0.04885	-0.01239			-0.92455	1.06683
-0.04887	-0.01239			-0.92519	1.06715
-0.04889	-0.0124			-0.92583	1.06747
-0.04892	-0.01241			-0.92647	1.06779
-0.04894	-0.01242			-0.92711	1.06811
-0.04896	-0.01243			-0.92775	1.06843
-0.04898	-0.01244			-0.92839	1.06875
-0.04901	-0.01244			-0.92903	1.06907
-0.04903	-0.01245			-0.92966	1.06939
-0.04905	-0.01246			-0.9303	1.0697
-0.04907	-0.01247			-0.93094	1.07002
-0.0491	-0.01248			-0.93158	1.07034
-0.04912	-0.01249			-0.93222	1.07065
-0.04914	-0.01249			-0.93286	1.07097
-0.04916	-0.0125			-0.9335	1.07128
-0.04919	-0.01251			-0.93414	1.0716
-0.04921	-0.01252			-0.93477	1.07191
-0.04923	-0.01253			-0.93541	1.07222
-0.04926	-0.01254			-0.93605	1.07254
-0.04928	-0.01254			-0.93669	1.07285
-0.0493	-0.01255			-0.93733	1.07316
-0.04932	-0.01256			-0.93796	1.07348
-0.04935	-0.01257			-0.9386	1.07379
-0.04937	-0.01258			-0.93924	1.0741
-0.04939	-0.01259			-0.93988	1.07441
-0.04941	-0.01259			-0.94051	1.07472
-0.04944	-0.0126			-0.94115	1.07503
-0.04946	-0.01261			-0.94179	1.07534
-0.04948	-0.01262			-0.94242	1.07565
-0.0495	-0.01263			-0.94306	1.07596
-0.04953	-0.01263			-0.9437	1.07627
-0.04955	-0.01264			-0.94433	1.07657
-0.04957	-0.01265			-0.94497	1.07688
-0.04959	-0.01266			-0.9456	1.07719
-0.04962	-0.01267			-0.94624	1.0775
-0.04964	-0.01268			-0.94688	1.0778
-0.04966	-0.01268			-0.94751	1.07811
-0.04968	-0.01269			-0.94815	1.07841
-0.04971	-0.0127			-0.94878	1.07872
-0.04973	-0.01271			-0.94942	1.07902
-0.04975	-0.01272			-0.95005	1.07933
-0.04977	-0.01272			-0.95069	1.07963
-0.0498	-0.01273			-0.95132	1.07994
-0.04982	-0.01274			-0.95196	1.08024
-0.04984	-0.01275			-0.95259	1.08054
-0.04986	-0.01276			-0.95323	1.08084
-0.04989	-0.01277			-0.95386	1.08115
-0.04991	-0.01277			-0.9545	1.08145
-0.04993	-0.01278			-0.95513	1.08175
-0.04995	-0.01279			-0.95577	1.08205
-0.04998	-0.0128			-0.9564	1.08235
-0.05	-0.01281			-0.95703	1.08265
-0.05002	-0.01281			-0.95767	1.08295
-0.05005	-0.01282			-0.9583	1.08325
-0.05007	-0.01283			-0.95893	1.08355
-0.05009	-0.01284			-0.95957	1.08384
-0.05011	-0.01285			-0.9602	1.08414
-0.05014	-0.01285			-0.96083	1.08444
-0.05016	-0.01286			-0.96147	1.08474
-0.05018	-0.01287			-0.9621	1.08503
-0.0502	-0.01288			-0.96273	1.08533
-0.05023	-0.01289			-0.96337	1.08563
-0.05025	-0.01289			-0.964	1.08592
-0.05027	-0.0129			-0.96463	1.08622
-0.05029	-0.01291			-0.96526	1.08651
-0.05032	-0.01292			-0.96589	1.08681
-0.05034	-0.01293			-0.96653	1.0871
-0.05036	-0.01293			-0.96716	1.08739
-0.05038	-0.01294			-0.96779	1.08769
-0.05041	-0.01295			-0.96842	1.08798
-0.05043	-0.01296			-0.96905	1.08827
-0.05045	-0.01297			-0.96968	1.08856
-0.05047	-0.01297			-0.97032	1.08886
-0.0505	-0.01298			-0.97095	1.08915
-0.05052	-0.01299			-0.97158	1.08944
-0.05054	-0.013			-0.97221	1.08973
-0.05056	-0.01301			-0.97284	1.09002
-0.05059	-0.01301			-0.97347	1.09031
-0.05061	-0.01302			-0.9741	1.0906
-0.05063	-0.01303			-0.97473	1.09089
-0.05065	-0.01304			-0.97536	1.09117
-0.05068	-0.01304			-0.97599	1.09146
-0.0507	-0.01305			-0.97662	1.09175
-0.05072	-0.01306			-0.97725	1.09204
-0.05074	-0.01307			-0.97788	1.09233
-0.05077	-0.01308			-0.97851	1.09261
-0.05079	-0.01308			-0.97914	1.0929
-0.05081	-0.01309			-0.97977	1.09318
-0.05083	-0.0131			-0.9804	1.09347
-0.05086	-0.01311			-0.98103	1.09375
-0.05088	-0.01312			-0.98165	1.09404
-0.0509	-0.01312			-0.98228	1.09432
-0.05092	-0.01313			-0.98291	1.09461
-0.05095	-0.01314			-0.98354	1.09489
-0.05097	-0.01315			-0.98417	1.09517
-0.05099	-0.01315			-0.9848	1.09546
-0.05101	-0.01316			-0.98542	1.09574
-0.05104	-0.01317			-0.98605	1.09602
-0.05106	-0.01318			-0.98668	1.0963
-0.05108	-0.01319			-0.98731	1.09658
-0.0511	-0.01319			-0.98794	1.09687
-0.05112	-0.0132			-0.98856	1.09715
-0.05115	-0.01321			-0.98919	1.09743
-0.05117	-0.01322			-0.98982	1.09771
[truncated: 16,003 more rows]

[truncated: 5 more sheets: Suppl. Figure 11, Suppl. Figure 12, Suppl. Figure 13b, Suppl. Figure 14, Suppl. Figure 16]
